# Supplementary material for: Thioredoxin-interacting protein regulates protein disulfide isomerases and endoplasmic reticulum stress
Source: EMBO Mol Med. 2014 May 19;6(6):732–43. doi: 10.15252/emmm.201302561 (PMC4203352; doi:10.15252/emmm.201302561)
Supplement: Supplementary file 11 — Supplementary Dataset S1 [file emmm0006-0732-sd11.xlsx]

## Sheet: sorted by name
Protein Name	Accession	MW	W-contrl	w-TXUIP	Txnip-control
			DEL	DEL
Gene_Symbol=- 11 kDa protein	IPI00878392	11152	4	19	15
Gene_Symbol=- 12 kDa protein	IPI00796346	12466		7	7
Gene_Symbol=- 13 kDa protein	IPI00249267	13432		2	2
Gene_Symbol=- 18 kDa protein	IPI00796554	22099	5	6	1
Gene_Symbol=- 21 kDa protein	IPI00877807	20504	17	12	-5
Gene_Symbol=- 28 kDa protein	IPI00879359	27729	5	12	7
Gene_Symbol=- 33 kDa protein	IPI00848107	32514	2		-2
Gene_Symbol=- C7 protein	IPI00642632	11229	3		-3
Gene_Symbol=- cDNA FLJ46898 fis, clone UTERU3022168, highly similar to Protein FAM62A	IPI00902463	117395		4	4
Gene_Symbol=- cDNA FLJ50378, highly similar to Phenylalanyl-tRNA synthetase alpha chain	IPI00909657	54148		3	3
Gene_Symbol=- cDNA FLJ50661, highly similar to Dihydrolipoyl dehydrogenase, mitochondrial	IPI00909143	49270	32	3	-29
Gene_Symbol=- cDNA FLJ51165, highly similar to DNA damage-binding protein 1	IPI00909251	126969	3	66	63
Gene_Symbol=- cDNA FLJ51284, highly similar to Adapter-relatedprotein complex 3 mu-1 subunit	IPI00909671	41014		3	3
Gene_Symbol=- cDNA FLJ51707, highly similar to Heat-shock protein 105 kDa	IPI00910755	71199	9		-9
Gene_Symbol=- cDNA FLJ52237, highly similar to Creatine kinase B-type	IPI00908811	38681	7		-7
Gene_Symbol=- cDNA FLJ52777	IPI00910708	18605		7	7
Gene_Symbol=- cDNA FLJ52947, highly similar to GrpE protein homolog 1, mitochondrial	IPI00909181	21886	6	5	-1
Gene_Symbol=- cDNA FLJ53125, highly similar to Phosphoglycerate kinase 1	IPI00908661	35030	5		-5
Gene_Symbol=- cDNA FLJ53237, highly similar to Caseinolytic peptidase B protein	IPI00910365	74484	2	2	0
Gene_Symbol=- cDNA FLJ53378, highly similar to Eukaryotic translation initiation factor 3 subunit 8	IPI00910003	105343	5	4	-1
Gene_Symbol=- cDNA FLJ53464, highly similar to Threonyl-tRNA synthetase, cytoplasmic	IPI00908949	86855		10	10
Gene_Symbol=- cDNA FLJ53754, highly similar to Transmembrane emp24 domain-containing protein 10	IPI00911085	20043	2	8	6
Gene_Symbol=- cDNA FLJ53892, highly similar to Pantothenate kinase 4	IPI00910339	81403		9	9
Gene_Symbol=- cDNA FLJ54106, moderately similar to Synaptic vesicle membrane protein VAT-1 homolog	IPI00909022	34876	4	12	8
Gene_Symbol=- cDNA FLJ54554, highly similar to Pyruvate kinase isozymes M1/M2	IPI00910979	56262	14	15	1
Gene_Symbol=- cDNA FLJ55002, highly similar to Alpha-centractin	IPI00908883	38261	16	7	-9
Gene_Symbol=- cDNA FLJ55760, highly similar to Squalene synthetase	IPI00909060	53396		4	4
Gene_Symbol=- cDNA FLJ56053, highly similar to Serine/threonine-protein phosphatase 2A 65 kDa regulatory subunit A alpha	IPI00910732	59134	7	15	8
Gene_Symbol=- cDNA FLJ56462, highly similar to SAPS domain family member 1	IPI00910203	43141		3	3
Gene_Symbol=- cDNA FLJ57204, highly similar to Homo sapiens ancient ubiquitous protein 1 (AUP1), transcript variant 2, m	IPI00910371	51007		5	5
Gene_Symbol=- cDNA FLJ57664, highly similar to Mitochondrial 28S ribosomal protein S29	IPI00910684	41709		9	9
Gene_Symbol=- cDNA FLJ58073, moderately similar to Cathepsin B	IPI00909303	30753		13	13
Gene_Symbol=- cDNA FLJ58500, highly similar to Cytoplasmic dynein 1 light intermediate chain 1	IPI00909015	43110		2	2
Gene_Symbol=- cDNA FLJ58513, highly similar to Mitochondrial-processing peptidase subunit beta, mitochondrial	IPI00909134	45493		4	4
Gene_Symbol=- cDNA FLJ58626, highly similar to Endoplasmin	IPI00908897	64080	3	2	-1
Gene_Symbol=- cDNA FLJ58732, highly similar to Transportin-1	IPI00908817	96867	3	9	6
Gene_Symbol=- cDNA FLJ59194, moderately similar to Dynein light chain 2A, cytoplasmic	IPI00910924	13346		5	5
Gene_Symbol=- cDNA FLJ59940, highly similar to Tubulin beta-2C chain	IPI00908605	21016	8	29	21
Gene_Symbol=- cDNA FLJ60352, highly similar to Glutaryl-CoA dehydrogenase, mitochondrial	IPI00909645	29507	3	13	10
Gene_Symbol=- cDNA FLJ61039, highly similar to Stomatin-like protein 2	IPI00908723	33324		4	4
Gene_Symbol=- cDNA FLJ61590, moderately similar to Pleckstrin homology domain-containing family A member 5 (Fragment)	IPI00910030	135974	22	21	-1
Gene_Symbol=- cDNA FLJ75174, highly similar to Homo sapiens calmodulin 1 (phosphorylase kinase, delta), mRNA	IPI00794543	16822	6	11	5
Gene_Symbol=- cDNA FLJ78387	IPI00876888	60092	6		-6
Gene_Symbol=- RPS9 protein (Fragment)	IPI00847192	13145		5	5
Gene_Symbol=- Uncharacterized protein ENSP00000343748	IPI00472119	29957	7	5	-2
Gene_Symbol=A1BG alpha 1B-glycoprotein precursor	IPI00745089	54242			0
Gene_Symbol=A2M Alpha-2-macroglobulin	IPI00478003	163287			0
Gene_Symbol=ABI1 Isoform 5 of Abl interactor 1	IPI00431030	51831	43	21	-22
Gene_Symbol=ACACA 265 kDa protein	IPI00793409	265577	1816	1483	-333
Gene_Symbol=ACAD11 Isoform 1 of Acyl-CoA dehydrogenase family member 11	IPI00420065	87280	2		-2
Gene_Symbol=ACAD9 Putative uncharacterized protein	IPI00790834	55072		2	2
Gene_Symbol=ACADM acyl-Coenzyme A dehydrogenase, C-4 to C-12 straight chain isoform b precursor	IPI00895801	47009		2	2
Gene_Symbol=ACLY cDNA FLJ56442, highly similar to ATP-citrate synthase	IPI00394838	125134	3	5	2
Gene_Symbol=ACOT8 Acyl-coenzyme A thioesterase 8	IPI00298202	35904		8	8
Gene_Symbol=ACSL3 Long-chain-fatty-acid--CoA ligase 3	IPI00031397	80411		7	7
Gene_Symbol=ACTB Actin, cytoplasmic 1	IPI00021439	41710	38	52	14
Gene_Symbol=ACTBL2 Beta-actin-like protein 2	IPI00003269	41990			0
Gene_Symbol=ACTL6A Isoform 2 of Actin-like protein 6A	IPI00216622	43225		2	2
Gene_Symbol=ACTN1 actinin, alpha 1 isoform a	IPI00759776	103058	151	107	-44
Gene_Symbol=ACTR10 Actin-related protein 10	IPI00302690	46294		2	2
Gene_Symbol=ACTR2 45 kDa protein	IPI00749250	45359	3	3	0
Gene_Symbol=AFP Alpha-fetoprotein	IPI00022443	68673			0
Gene_Symbol=AGK Isoform 1 of Acylglycerol kinase, mitochondrial	IPI00019353	47127		5	5
Gene_Symbol=AHCY Adenosylhomocysteinase	IPI00012007	47704	3	5	2
Gene_Symbol=AHCYL1 Adenosylhomocysteinase	IPI00872261	58873		26	26
Gene_Symbol=AHSA1 Activator of 90 kDa heat shock protein ATPase homolog 1	IPI00030706	38261		8	8
Gene_Symbol=AIFM1 Isoform 3 of Apoptosis-inducing factor 1, mitochondrial	IPI00157908	66285	9	10	1
Gene_Symbol=AK2 Isoform 2 of Adenylate kinase isoenzyme 2, mitochondrial	IPI00218988	25599		4	4
Gene_Symbol=AKAP8 A-kinase anchor protein 8	IPI00014474	76102		6	6
Gene_Symbol=AKAP8L A-kinase anchor protein 8-like	IPI00297455	71634		14	14
Gene_Symbol=ALB Isoform 1 of Serum albumin	IPI00745872	71695	15	18	3
Gene_Symbol=ALDH18A1 Isoform Short of Delta-1-pyrroline-5-carboxylate synthetase	IPI00218547	87085		3	3
Gene_Symbol=ALDOA cDNA FLJ56890, highly similar to Fructose-bisphosphate aldolase A	IPI00796333	45250	7	5	-2
Gene_Symbol=ALDOC Fructose-bisphosphate aldolase	IPI00792375	36282	2		-2
Gene_Symbol=AMOT Isoform 1 of Angiomotin	IPI00163085	118100	3		-3
Gene_Symbol=ANXA6 Annexin A6	IPI00221226	75866	5		-5
Gene_Symbol=AP2A1 Isoform A of AP-2 complex subunit alpha-1	IPI00304577	107554		33	33
Gene_Symbol=AP2A2 cDNA PSEC0195 fis, clone HEMBA1001322, highly similar to ALPHA-ADAPTIN C	IPI00166396	51341		5	5
Gene_Symbol=AP2B1 Isoform 1 of AP-2 complex subunit beta-1	IPI00784156	104550		43	43
Gene_Symbol=AP2M1 Isoform 1 of AP-2 complex subunit mu-1	IPI00022256	49644		4	4
Gene_Symbol=APBB1 Isoform 1 of Amyloid beta A4 precursor protein-binding family B member 1	IPI00010843	77239		3	3
Gene_Symbol=APOA1 Apolipoprotein A-I	IPI00021841	30766			0
Gene_Symbol=APOA4 apolipoprotein A-IV precursor	IPI00847179	45368			0
Gene_Symbol=ARF4 14 kDa protein	IPI00792330	14295		6	6
Gene_Symbol=ARID1A Isoform 1 of AT-rich interactive domain-containing protein 1A	IPI00643722	242097		2	2
Gene_Symbol=ASCC3L1 Isoform 1 of U5 small nuclear ribonucleoprotein 200 kDa helicase	IPI00420014	244529	7	15	8
Gene_Symbol=ATP1A1 ATPase, Na+/K+ transporting, alpha 1 polypeptide	IPI00646182	112834	15	25	10
Gene_Symbol=ATP1B3 Sodium/potassium-transporting ATPase subunit beta-3	IPI00008167	31498		2	2
Gene_Symbol=ATP2A2 Uncharacterized protein ATP2A2	IPI00747443	109728	11	20	9
Gene_Symbol=ATP5A1 ATP synthase subunit alpha, mitochondrial	IPI00440493	59742	36	26	-10
Gene_Symbol=ATP5B ATP synthase subunit beta, mitochondrial	IPI00303476	56551	86	30	-56
Gene_Symbol=ATP5C1 Isoform Liver of ATP synthase subunit gamma, mitochondrial	IPI00478410	32982	2	12	10
Gene_Symbol=ATP5F1 ATP synthase, H+ transporting, mitochondrial F0 complex, subunit B1	IPI00456747	22262	7	6	-1
Gene_Symbol=ATP5H Isoform 1 of ATP synthase subunit d, mitochondrial	IPI00220487	18475		13	13
Gene_Symbol=ATP5L ATP synthase subunit g, mitochondrial	IPI00027448	11412		3	3
Gene_Symbol=ATP5O ATP synthase subunit O, mitochondrial	IPI00007611	23263	9	11	2
Gene_Symbol=ATXN2L Isoform 1 of Ataxin-2-like protein	IPI00456359	113383	271	209	-62
Gene_Symbol=BAG2 BAG family molecular chaperone regulator 2	IPI00000643	23759		3	3
Gene_Symbol=BASP1 Brain acid soluble protein 1	IPI00299024	22678	17	6	-11
Gene_Symbol=BAT3 Isoform 1 of Large proline-rich protein BAT3	IPI00465128	119419		2	2
Gene_Symbol=BAX Isoform Epsilon of Apoptosis regulator BAX	IPI00071059	18113		4	4
Gene_Symbol=BCKDHA cDNA FLJ45695 fis, clone FEBRA2013570, highly similar to 2-oxoisovalerate dehydrogenase alpha subunit	IPI00444329	54123	8	11	3
Gene_Symbol=BCKDHB 2-oxoisovalerate dehydrogenase subunit beta, mitochondrial	IPI00011276	43110		5	5
Gene_Symbol=BCR Isoform 1 of Breakpoint cluster region protein	IPI00004497	142825		3	3
Gene_Symbol=BIRC6 baculoviral IAP repeat-containing 6	IPI00299635	530345		5	5
Gene_Symbol=BRWD2 Bromodomain and WD repeat-containing protein 2	IPI00412224	136686		12	12
Gene_Symbol=BUB3 BUB3 budding uninhibited by benzimidazoles 3 isoform b	IPI00514701	36754	3	5	2
Gene_Symbol=C10orf119 Isoform 2 of UPF0557 protein C10orf119	IPI00552546	72743		2	2
Gene_Symbol=C10orf58 Uncharacterized protein C10orf58	IPI00646889	24447		3	3
Gene_Symbol=C14orf156 SRA stem-loop-interacting RNA-binding protein, mitochondrial	IPI00009922	12333		4	4
Gene_Symbol=C17orf75 Protein Njmu-R1	IPI00029473	44610		3	3
Gene_Symbol=C1orf57 Chromosome 1 open reading frame 57	IPI00514501	25058		13	13
Gene_Symbol=C1QBP Complement component 1 Q subcomponent-binding protein, mitochondrial	IPI00014230	31348	5	23	18
Gene_Symbol=C20orf116 Isoform 2 of Uncharacterized protein C20orf116	IPI00375407	35464		3	3
Gene_Symbol=C20orf3 Adipocyte plasma membrane-associated protein	IPI00031131	46468		8	8
Gene_Symbol=C21orf66 Isoform A of GC-rich sequence DNA-binding factor homolog	IPI00001364	104802			0
Gene_Symbol=C22orf28 UPF0027 protein C22orf28	IPI00550689	55200	9		-9
Gene_Symbol=C2orf47 Uncharacterized protein C2orf47, mitochondrial	IPI00291751	32531		3	3
Gene_Symbol=C2orf7 Protease-associated domain-containing protein of 21 kDa	IPI00031138	21027	4	8	4
Gene_Symbol=C3 Complement C3 (Fragment)	IPI00783987	187163			0
Gene_Symbol=C3orf10 Isoform 2 of Probable protein BRICK1	IPI00844425	12029		4	4
Gene_Symbol=C4orf30 Uncharacterized protein C4orf30	IPI00015609	24178		7	7
Gene_Symbol=CAD Putative uncharacterized protein CAD	IPI00893035	236041		37	37
Gene_Symbol=CALU cDNA FLJ31776 fis, clone NT2RI2008141, highly similar to CALUMENIN	IPI00789155	38037		2	2
Gene_Symbol=CAND1 Isoform 2 of Cullin-associated NEDD8-dissociated protein 1	IPI00604431	117887	4	15	11
Gene_Symbol=CANX cDNA FLJ55574, highly similar to Calnexin	IPI00020984	71491	17	24	7
Gene_Symbol=CAPZA1 Uncharacterized protein CAPZA1 (Fragment)	IPI00873484	31758	4	6	2
Gene_Symbol=CAPZA2 Uncharacterized protein CAPZA2	IPI00873113	33054		3	3
Gene_Symbol=CAPZB Isoform 2 of F-actin-capping protein subunit beta	IPI00642256	30615	3	6	3
Gene_Symbol=CBR1 Carbonyl reductase [NADPH] 1	IPI00295386	30362	4	2	-2
Gene_Symbol=CBWD2 COBW domain-containing protein 2	IPI00216734	44023		7	7
Gene_Symbol=CCT2 T-complex protein 1 subunit beta	IPI00297779	57477	3		-3
Gene_Symbol=CCT3 chaperonin containing TCP1, subunit 3 isoform c	IPI00552715	60526	11	20	9
Gene_Symbol=CCT4 T-complex protein 1, delta subunit	IPI00873222	55340	10	7	-3
Gene_Symbol=CCT5 T-complex protein 1 subunit epsilon	IPI00010720	59662	8	21	13
Gene_Symbol=CCT6A T-complex protein 1 subunit zeta	IPI00027626	58014	7	3	-4
Gene_Symbol=CCT7 T-complex protein 1 subunit eta	IPI00018465	59358	17	9	-8
Gene_Symbol=CCT8 T-complex protein 1 subunit theta	IPI00784090	59609	4		-4
Gene_Symbol=CDC2 cell division cycle 2 protein isoform 1	IPI00908424	34067		13	13
Gene_Symbol=CDK2 Cell division protein kinase 2	IPI00031681	33915		5	5
Gene_Symbol=CDK4 17 kDa protein	IPI00790969	16639		3	3
Gene_Symbol=CDK5 Cell division protein kinase 5	IPI00023530	33290		6	6
Gene_Symbol=CDKN2A Cyclin-dependent kinase inhibitor	IPI00001560	17866		3	3
Gene_Symbol=CFB cDNA FLJ55673, highly similar to Complement factor B	IPI00019591	140947			0
Gene_Symbol=CFH Isoform 1 of Complement factor H	IPI00029739	139095			0
Gene_Symbol=CFL1 Cofilin-1	IPI00012011	18485		19	19
Gene_Symbol=CHCHD4 Isoform 1 of Mitochondrial intermembrane space import and assembly protein 40	IPI00748354	15980		4	4
Gene_Symbol=CHD4 Isoform 2 of Chromodomain-helicase-DNA-binding protein 4	IPI00455210	220846		5	5
Gene_Symbol=CISD1 CDGSH iron sulfur domain-containing protein 1	IPI00020510	12181		4	4
Gene_Symbol=CKAP4 Isoform 2 of Cytoskeleton-associated protein 4	IPI00604713	62057	7	4	-3
Gene_Symbol=CLTA Isoform Non-brain of Clathrin light chain A	IPI00216393	23648		2	2
Gene_Symbol=CLTC Isoform 2 of Clathrin heavy chain 1	IPI00455383	187905	71	60	-11
Gene_Symbol=CNP Isoform CNPII of 2,3-cyclic-nucleotide 3-phosphodiesterase	IPI00306667	47568		5	5
Gene_Symbol=COMT Isoform Soluble of Catechol O-methyltransferase	IPI00375513	24434		4	4
Gene_Symbol=COPA Isoform 2 of Coatomer subunit alpha	IPI00646493	139325	3	10	7
Gene_Symbol=COPB1 Coatomer subunit beta	IPI00295851	107139	2	6	4
Gene_Symbol=COPB2 Coatomer subunit beta	IPI00220219	102484	2	2	0
Gene_Symbol=COPE Coatomer subunit epsilon	IPI00465132	34470	2	4	2
Gene_Symbol=COPG Coatomer subunit gamma	IPI00783982	97713	4	8	4
Gene_Symbol=COPG2 Coatomer subunit gamma-2	IPI00002557	97617		4	4
Gene_Symbol=COPS4 COP9 signalosome complex subunit 4	IPI00171844	46262		7	7
Gene_Symbol=COPS7A 18 kDa protein	IPI00798179	18476		4	4
Gene_Symbol=COPS7B Isoform 2 of COP9 signalosome complex subunit 7b	IPI00478990	18143		2	2
Gene_Symbol=COPS8 COP9 signalosome subunit 8 isoform 2	IPI00377080	17894		5	5
Gene_Symbol=CP Ceruloplasmin	IPI00017601	122201			0
Gene_Symbol=CSE1L Isoform 3 of Exportin-2	IPI00219994	107776	3	10	7
Gene_Symbol=CSNK2A1 CSNK2A1 protein	IPI00016613	45895		7	7
Gene_Symbol=CTNNB1 85 kDa protein	IPI00903028	85494	2		-2
Gene_Symbol=CTNND1 Isoform 2A of Catenin delta-1	IPI00219728	98045	3		-3
Gene_Symbol=CTPS CTP synthase 1	IPI00290142	66682		35	35
Gene_Symbol=CTTN cortactin isoform b	IPI00062884	57460	5		-5
Gene_Symbol=CTTN CTTN protein	IPI00746806	70954		5	5
Gene_Symbol=CUL3 Isoform 3 of Cullin-3	IPI00382459	81089		4	4
Gene_Symbol=CUL5 Uncharacterized protein CUL5 (Fragment)	IPI00871370	90848	7		-7
Gene_Symbol=CYB5B Cytochrome b5 type B	IPI00641334	16315		3	3
Gene_Symbol=CYB5R3 34 kDa protein	IPI00871319	34120		16	16
Gene_Symbol=CYFIP1 Isoform 1 of Cytoplasmic FMR1-interacting protein 1	IPI00644231	145190	77	76	-1
Gene_Symbol=DADB-112B14.11 Complement component 4B	IPI00887154	192765			0
Gene_Symbol=DARS Aspartyl-tRNA synthetase, cytoplasmic	IPI00216951	57129	22	3	-19
Gene_Symbol=DBT Lipoamide acyltransferase component of branched-chain alpha-keto acid dehydrogenase complex, mitochondri	IPI00003944	53476	158	91	-67
Gene_Symbol=DCTN1 Uncharacterized protein DCTN1	IPI00873712	141708	10	16	6
Gene_Symbol=DCTN2 cDNA FLJ77785	IPI00789792	34477	9	5	-4
Gene_Symbol=DCTN3 Isoform 3 of Dynactin subunit 3	IPI00514971	19455	3	5	2
Gene_Symbol=DDOST dolichyl-diphosphooligosaccharide-protein glycosyltransferase precursor	IPI00297084	50788	4	13	9
Gene_Symbol=DDX1 ATP-dependent RNA helicase DDX1	IPI00293655	82427	6	7	1
Gene_Symbol=DDX17 DEAD box polypeptide 17 isoform 1	IPI00023785	80268		7	7
Gene_Symbol=DDX21 Isoform 1 of Nucleolar RNA helicase 2	IPI00015953	87342	8		-8
Gene_Symbol=DDX41 Probable ATP-dependent RNA helicase DDX41	IPI00007208	69830			0
Gene_Symbol=DDX6 Probable ATP-dependent RNA helicase DDX6	IPI00030320	54410	119	50	-69
Gene_Symbol=DHPS Isoform Long of Deoxyhypusine synthase	IPI00026829	40958			0
Gene_Symbol=DHRS13 30 kDa protein	IPI00790184	30141		2	2
Gene_Symbol=DHRS7B 35 kDa protein	IPI00871975	35097		6	6
Gene_Symbol=DHX15 Putative pre-mRNA-splicing factor ATP-dependent RNA helicase DHX15	IPI00396435	90929	20	11	-9
Gene_Symbol=DHX35 DEAH (Asp-Glu-Ala-His) box polypeptide 35	IPI00642913	76042			0
Gene_Symbol=DHX36 113 kDa protein	IPI00873284	113087	2		-2
Gene_Symbol=DICER1 dicer1	IPI00219036	218690		2	2
Gene_Symbol=DIS3 Isoform 1 of Exosome complex exonuclease RRP44	IPI00746351	108998		8	8
Gene_Symbol=DLG3 synapse-associated protein 102 isoform b	IPI00647338	57929		3	3
Gene_Symbol=DLST Dihydrolipoyllysine-residue succinyltransferase component of 2-oxoglutarate dehydrogenase complex, mito	IPI00420108	48717	33	6	-27
Gene_Symbol=DNAJA1 DnaJ homolog subfamily A member 1	IPI00012535	44858		25	25
Gene_Symbol=DNAJA2 DnaJ homolog subfamily A member 2	IPI00032406	45735		22	22
Gene_Symbol=DNAJA3 Isoform 2 of DnaJ homolog subfamily A member 3, mitochondrial	IPI00179187	49650		15	15
Gene_Symbol=DNAJB11 DnaJ homolog subfamily B member 11	IPI00008454	40503		23	23
Gene_Symbol=DNAJC10 Isoform 1 of DnaJ homolog subfamily C member 10	IPI00293260	91074		42	42
Gene_Symbol=DPM1 Dolichol-phosphate mannosyltransferase	IPI00022018	29619		11	11
Gene_Symbol=DSP Isoform DPI of Desmoplakin	IPI00013933	331832	5		-5
Gene_Symbol=DYNC1H1 Cytoplasmic dynein 1 heavy chain 1	IPI00456969	532486	28	140	112
Gene_Symbol=DYNC1I2 Isoform 2E of Cytoplasmic dynein 1 intermediate chain 2	IPI00827859	68418	4	10	6
Gene_Symbol=DYNC2H1 Isoform 1 of Cytoplasmic dynein 2 heavy chain 1	IPI00788188	492668		3	3
Gene_Symbol=DYNLT1 Dynein, light chain, Tctex-type 1	IPI00479503	10184		3	3
Gene_Symbol=EEF1A1 Elongation factor 1-alpha	IPI00025447	50172	20	28	8
Gene_Symbol=EEF1B2 Elongation factor 1-beta	IPI00178440	24748	10	12	2
Gene_Symbol=EEF1D eukaryotic translation elongation factor 1 delta isoform 3	IPI00789435	71261	7	12	5
Gene_Symbol=EEF1E1 Eukaryotic translation elongation factor 1 epsilon-1	IPI00003588	19796	4	4	0
Gene_Symbol=EEF1G 50 kDa protein	IPI00747497	50005	15	10	-5
Gene_Symbol=EEF2 Elongation factor 2	IPI00186290	95332	6	27	21
Gene_Symbol=EFTUD2 116 kDa U5 small nuclear ribonucleoprotein component	IPI00003519	109431	4	15	11
Gene_Symbol=EIF2B5 Translation initiation factor eIF-2B subunit epsilon	IPI00011898	80375		2	2
Gene_Symbol=EIF3A Eukaryotic translation initiation factor 3 subunit A	IPI00029012	166578	8	6	-2
Gene_Symbol=EIF3B Isoform 2 of Eukaryotic translation initiation factor 3 subunit B	IPI00719752	99036	4	5	1
Gene_Symbol=EIF3D Uncharacterized protein EIF3D	IPI00791086	63896	3		-3
Gene_Symbol=EIF3E Eukaryotic translation initiation factor 3 subunit E	IPI00013068	52211	6	7	1
Gene_Symbol=EIF3EIP Putative uncharacterized protein	IPI00879876	62686	10	2	-8
Gene_Symbol=EIF3F cDNA FLJ36192 fis, clone TESTI2027450, highly similar to Eukaryotic translation initiation factor 3 su	IPI00654777	39133	5	3	-2
Gene_Symbol=EIF3G Eukaryotic translation initiation factor 3 subunit G	IPI00290460	35597	7	5	-2
Gene_Symbol=EIF3H cDNA FLJ35809 fis, clone TESTI2006016, highly similar to Eukaryotic translation initiation factor 3 su	IPI00647650	41574	4	3	-1
Gene_Symbol=EIF3I Eukaryotic translation initiation factor 3 subunit I	IPI00012795	36488	3		-3
Gene_Symbol=EIF3K Eukaryotic translation initiation factor 3 subunit K	IPI00033143	25046	3	4	1
Gene_Symbol=EIF3M Eukaryotic translation initiation factor 3 subunit M	IPI00102069	42492		4	4
Gene_Symbol=EIF4A1 46 kDa protein	IPI00871852	46144	8	7	-1
Gene_Symbol=EMD Emerin	IPI00032003	28979		6	6
Gene_Symbol=ENO1 Isoform alpha-enolase of Alpha-enolase	IPI00465248	47156	19		-19
Gene_Symbol=EPPK1 Epiplakin	IPI00010951	555722	64	219	155
Gene_Symbol=EPRS Bifunctional aminoacyl-tRNA synthetase	IPI00013452	170655	17	22	5
Gene_Symbol=ETFA electron transfer flavoprotein, alpha polypeptide isoform b	IPI00895865	30012		2	2
Gene_Symbol=EXOC4 EXOC4 protein	IPI00655649	53976		2	2
Gene_Symbol=FAM62B Isoform 2 of Extended synaptotagmin-2	IPI00409635	98899		11	11
Gene_Symbol=FAM91A1 Protein FAM91A1	IPI00152671	93964		29	29
Gene_Symbol=FAM96B UPF0195 protein FAM96B	IPI00007024	17647		5	5
Gene_Symbol=FANCI Isoform 3 of Fanconi anemia group I protein	IPI00306518	149348		5	5
Gene_Symbol=FARSB Phenylalanyl-tRNA synthetase beta chain	IPI00300074	66118		6	6
Gene_Symbol=FASN Fatty acid synthase	IPI00026781	273429	3	38	35
Gene_Symbol=FLNA Filamin A, alpha	IPI00644576	280760	19	42	23
Gene_Symbol=FLNB Isoform 1 of Filamin-B	IPI00289334	278209		5	5
Gene_Symbol=FLNC Isoform 2 of Filamin-C	IPI00413958	287234		4	4
Gene_Symbol=FRAP1 FKBP12-rapamycin complex-associated protein	IPI00031410	288925		4	4
Gene_Symbol=GALK1 cDNA FLJ56840, highly similar to Galactokinase	IPI00019383	45347	4	11	7
Gene_Symbol=GANAB Isoform 3 of Neutral alpha-glucosidase AB	IPI00441414	96212		6	6
Gene_Symbol=GAPDH Glyceraldehyde-3-phosphate dehydrogenase	IPI00219018	36038	8	4	-4
Gene_Symbol=GARS Glycyl-tRNA synthetase	IPI00783097	83133		7	7
Gene_Symbol=GART Isoform Long of Trifunctional purine biosynthetic protein adenosine-3	IPI00025273	107766		6	6
Gene_Symbol=GCN1L1 Translational activator GCN1	IPI00001159	292777		11	11
Gene_Symbol=GCS1 Mannosyl-oligosaccharide glucosidase	IPI00328170	91914		14	14
Gene_Symbol=GFPT1 Isoform 2 of Glucosamine--fructose-6-phosphate aminotransferase [isomerizing] 1	IPI00299506	76752		8	8
Gene_Symbol=GMPPA Isoform 2 of Mannose-1-phosphate guanyltransferase alpha	IPI00657888	52010		2	2
Gene_Symbol=GMPS GMP synthase [glutamine-hydrolyzing]	IPI00029079	76707		5	5
Gene_Symbol=GPSN2 Isoform 2 of Synaptic glycoprotein SC2	IPI00301279	18232		5	5
Gene_Symbol=GSN Gelsolin	IPI00796316	22933	2		-2
Gene_Symbol=GSN Isoform 1 of Gelsolin	IPI00026314	85694			0
Gene_Symbol=GSTM3 Glutathione S-transferase Mu 3	IPI00246975	26545			0
Gene_Symbol=GSTP1 Glutathione S-transferase P	IPI00219757	23342		4	4
Gene_Symbol=H1FX Histone H1x	IPI00021924	22472		4	4
Gene_Symbol=H2BFS Histone H2B type F-S	IPI00477495	13927		3	3
Gene_Symbol=HADHA Trifunctional enzyme subunit alpha, mitochondrial	IPI00031522	82994		6	6
Gene_Symbol=HAGH Hydroxyacylglutathione hydrolase	IPI00745553	28845	10	20	10
Gene_Symbol=HAT1 Histone acetyltransferase type B catalytic subunit	IPI00024719	39775	5	4	-1
Gene_Symbol=HAX1 HCLS1 associated protein X-1	IPI00641973	28476		4	4
Gene_Symbol=HBB Hemoglobin subunit beta	IPI00654755	15982			0
Gene_Symbol=hCG_2001000 hypothetical protein LOC729617	IPI00788093	17640	3		-3
Gene_Symbol=hCG_2033311 hypothetical protein LOC644928	IPI00479694	12960	3		-3
Gene_Symbol=hCG_39912 hypothetical protein LOC642250	IPI00887088	21298	3	8	5
Gene_Symbol=HECTD1 HECT domain containing 1	IPI00871372	289407		7	7
Gene_Symbol=HECTD3 cDNA FLJ55564, highly similar to Probable E3 ubiquitin-protein ligase HECTD3	IPI00760744	81691		3	3
Gene_Symbol=HECW2 Isoform 1 of E3 ubiquitin-protein ligase HECW2	IPI00017163	175779		4	4
Gene_Symbol=HIST1H1B Histone H1.5	IPI00217468	22563			0
Gene_Symbol=HIST1H1E Histone H1.4	IPI00217467	21848	11	7	-4
Gene_Symbol=HIST1H4F;HIST1H4J;HIST1H4A;HIST1H4C;HIST1H4E;HIST1H4L;HIST1H4K;HIST1H4I;HIST2H4B;HIST4H4;HIST1H4D;HIST1H4B;H	IPI00453473	11350	10	8	-2
Gene_Symbol=HIST2H2AA4;HIST2H2AA3 Histone H2A type 2-A	IPI00216457	14079	3		-3
Gene_Symbol=HLA-A Major histocompatibility complex, class I, A	IPI00894325	41307		4	4
Gene_Symbol=HLCS Biotin--protein ligase	IPI00301907	80755	10	8	-2
Gene_Symbol=HNRNPA2B1 Isoform A2 of Heterogeneous nuclear ribonucleoproteins A2/B1	IPI00414696	35992	6		-6
Gene_Symbol=HNRNPAB Isoform 3 of Heterogeneous nuclear ribonucleoprotein A/B	IPI00334713	30574		2	2
Gene_Symbol=HNRNPF Heterogeneous nuclear ribonucleoprotein F	IPI00003881	45660		9	9
Gene_Symbol=HNRNPH1 51 kDa protein	IPI00479191	51218		6	6
Gene_Symbol=HNRNPH3 Isoform 3 of Heterogeneous nuclear ribonucleoprotein H3	IPI00216493	31510		4	4
Gene_Symbol=HNRNPK Isoform 3 of Heterogeneous nuclear ribonucleoprotein K	IPI00807545	50966	6	5	-1
Gene_Symbol=HNRNPL heterogeneous nuclear ribonucleoprotein L isoform a	IPI00027834	64124	60	59	-1
Gene_Symbol=HNRNPM Isoform 2 of Heterogeneous nuclear ribonucleoprotein M	IPI00383296	73611	2		-2
Gene_Symbol=HNRNPR Heterogeneous nuclear ribonucleoprotein-R2	IPI00856038	66973	2		-2
Gene_Symbol=HNRNPU cDNA FLJ54020, highly similar to Heterogeneous nuclear ribonucleoprotein U	IPI00644224	88979	10	12	2
Gene_Symbol=HNRNPUL1 Isoform 2 of Heterogeneous nuclear ribonucleoprotein U-like protein 1	IPI00167147	90292	3		-3
Gene_Symbol=HNRNPUL2 Heterogeneous nuclear ribonucleoprotein U-like protein 2	IPI00456887	85100		2	2
Gene_Symbol=HP Haptoglobin	IPI00902590	45193			0
Gene_Symbol=HPX Hemopexin	IPI00022488	51664			0
Gene_Symbol=HSD17B12 Estradiol 17-beta-dehydrogenase 12	IPI00007676	34309		5	5
Gene_Symbol=HSP90AB1 Heat shock protein HSP 90-beta	IPI00414676	83255	30	59	29
Gene_Symbol=HSPA1A;HSPA1B cDNA FLJ54392, highly similar to Heat shock 70 kDa protein 1	IPI00845339	70031	822	1243	421
Gene_Symbol=HSPA4 Heat shock 70 kDa protein 4	IPI00002966	94329	52	35	-17
Gene_Symbol=HSPA5 HSPA5 protein	IPI00003362	72414	82	89	7
Gene_Symbol=HSPA9 Stress-70 protein, mitochondrial	IPI00007765	73675	82	96	14
Gene_Symbol=HSPD1 60 kDa heat shock protein, mitochondrial	IPI00784154	61044	13	53	40
Gene_Symbol=HTATSF1 cDNA FLJ60139, highly similar to Homo sapiens HIV TAT specific factor 1 (HTATSF1), mRNA	IPI00644220	82013	5	3	-2
Gene_Symbol=HUWE1 482 kDa protein	IPI00179298	482216		66	66
Gene_Symbol=IARS isoleucyl-tRNA synthetase	IPI00877938	144499	29	26	-3
Gene_Symbol=IDH2 Isocitrate dehydrogenase [NADP], mitochondrial	IPI00011107	50898		7	7
Gene_Symbol=IGHA1;IGHV3OR16-13 IGHA1 protein	IPI00061977	54144			0
Gene_Symbol=IGKC IGKC protein	IPI00472961	25632	7		-7
Gene_Symbol=IKBKAP inhibitor of kappa light polypeptide gene enhancer in B-cells, kinase complex-associated protein	IPI00743416	150263		3	3
Gene_Symbol=ILF2 Interleukin enhancer-binding factor 2	IPI00005198	43050		4	4
Gene_Symbol=ILVBL Isoform 1 of Acetolactate synthase-like protein	IPI00554541	67861		4	4
Gene_Symbol=IMPDH2 Inosine-5-monophosphate dehydrogenase 2	IPI00291510	55795	3	2	-1
Gene_Symbol=IPO5 importin 5	IPI00793443	125552		2	2
Gene_Symbol=IPO7 Importin-7	IPI00007402	119523		10	10
Gene_Symbol=IQGAP1 Ras GTPase-activating-like protein IQGAP1	IPI00009342	189273	2		-2
Gene_Symbol=IRS4 Insulin receptor substrate 4	IPI00020729	133768	3	42	39
Gene_Symbol=ITCH Isoform 2 of E3 ubiquitin-protein ligase Itchy homolog	IPI00176010	98675		12	12
Gene_Symbol=ITIH2 Inter-alpha (Globulin) inhibitor H2	IPI00645038	105216			0
Gene_Symbol=ITIH4 inter-alpha (globulin) inhibitor H4	IPI00896419	103360			0
Gene_Symbol=KARS lysyl-tRNA synthetase isoform 1	IPI00307092	71488	10	2	-8
Gene_Symbol=KHSRP Isoform 2 of Far upstream element-binding protein 2	IPI00855957	72943		5	5
Gene_Symbol=KIAA1618 Isoform 1 of Protein ALO17	IPI00642126	575956		5	5
Gene_Symbol=KIF5B Kinesin-1 heavy chain	IPI00012837	109690		4	4
Gene_Symbol=KPNB1 Importin subunit beta-1	IPI00001639	97171	4	15	11
Gene_Symbol=KRT13 31 kDa protein	IPI00791156	30700			0
Gene_Symbol=KRT15 Uncharacterized protein KRT15	IPI00797326	32674	4		-4
Gene_Symbol=KRT5 Keratin, type II cytoskeletal 5	IPI00009867	57831	22	5	-17
Gene_Symbol=LANCL1 LanC-like protein 1	IPI00005724	45272		3	3
Gene_Symbol=LARS cDNA FLJ58466, highly similar to Leucyl-tRNA synthetase, cytoplasmic	IPI00871954	129188	11	13	2
Gene_Symbol=LDHA Isoform 1 of L-lactate dehydrogenase A chain	IPI00217966	36675		11	11
Gene_Symbol=LDHB L-lactate dehydrogenase B chain	IPI00219217	36625	4	7	3
Gene_Symbol=LGALS7;LGALS7B Galectin-7	IPI00219221	15059	8		-8
Gene_Symbol=LLGL1 LLGL1 protein	IPI00791938	114693		5	5
Gene_Symbol=LMAN2 Vesicular integral-membrane protein VIP36	IPI00009950	40214		3	3
Gene_Symbol=LOC285176 similar to ribosomal protein L10	IPI00886943	11477		3	3
Gene_Symbol=LOC348262 hypothetical protein LOC348262	IPI00746221	10903	3	26	23
Gene_Symbol=LOC645691 similar to heterogeneous nuclear ribonucleoprotein A1	IPI00738822	32385	3		-3
Gene_Symbol=LOC650788 similar to 40S ribosomal protein S28	IPI00887241	10255		6	6
Gene_Symbol=LOC652826 similar to 26S proteasome ATPase subunit	IPI00738042	47008		5	5
Gene_Symbol=LOC653972;CBX3 Chromobox protein homolog 3	IPI00297579	20795		3	3
Gene_Symbol=LOC730107;LOC654085 similar to Glycine cleavage system H protein, mitochondrial	IPI00738964	18808	6	54	48
Gene_Symbol=LOC730429 similar to E3 ubiquitin protein ligase, HECT domain containing, 1	IPI00741894	309223		7	7
Gene_Symbol=LRP1 Prolow-density lipoprotein receptor-related protein 1	IPI00020557	504624		9	9
Gene_Symbol=LRPPRC Leucine-rich PPR motif-containing protein, mitochondrial	IPI00783271	157911		10	10
Gene_Symbol=LRRC59 Leucine-rich repeat-containing protein 59	IPI00396321	34920		9	9
Gene_Symbol=LSM12 Isoform 2 of Protein LSM12 homolog	IPI00867714	21986	36	56	20
Gene_Symbol=MAD2L1 Mitotic spindle assembly checkpoint protein MAD2A	IPI00012369	23496		4	4
Gene_Symbol=MAGED1 Isoform 2 of Melanoma-associated antigen D1	IPI00398845	91958		7	7
Gene_Symbol=MAGED2 Isoform 1 of Melanoma-associated antigen D2	IPI00009542	64946		2	2
Gene_Symbol=MAP1B Microtubule-associated protein 1B	IPI00008868	270634	8	7	-1
Gene_Symbol=MARCKS Myristoylated alanine-rich C-kinase substrate	IPI00219301	31540	2	2	0
Gene_Symbol=MARS Methionyl-tRNA synthetase, cytoplasmic	IPI00008240	101118	7	8	1
Gene_Symbol=MCCC1 Methylcrotonoyl-CoA carboxylase subunit alpha, mitochondrial	IPI00024580	68325	105	103	-2
Gene_Symbol=MCCC2 Isoform 1 of Methylcrotonoyl-CoA carboxylase beta chain, mitochondrial	IPI00784044	61323	79	32	-47
Gene_Symbol=MCM3 cDNA FLJ55599, highly similar to DNA replication licensing factor MCM3	IPI00013214	95905	3	28	25
Gene_Symbol=MCM4 cDNA FLJ54365, highly similar to DNA replication licensing factor MCM4	IPI00795318	92721		24	24
Gene_Symbol=MCM5 Minichromosome maintenance complex component 5	IPI00877948	82280	2	11	9
Gene_Symbol=MCM6 DNA replication licensing factor MCM6	IPI00031517	92885		18	18
Gene_Symbol=MCM7 Isoform 1 of DNA replication licensing factor MCM7	IPI00299904	81306	10	98	88
Gene_Symbol=MDH2 Malate dehydrogenase, mitochondrial	IPI00291006	35517	2		-2
Gene_Symbol=MDN1 Midasin	IPI00167941	632924		8	8
Gene_Symbol=MFAP1 Microfibrillar-associated protein 1	IPI00022790	51947			0
Gene_Symbol=MID1IP1 Mid1-interacting protein 1	IPI00009730	20186		2	2
Gene_Symbol=MLF2 Myeloid leukemia factor 2	IPI00023095	28134		5	5
Gene_Symbol=MLLT11 Protein AF1q	IPI00011421	10044		4	4
Gene_Symbol=MORG1 Mitogen-activated protein kinase organizer 1	IPI00031581	34329			0
Gene_Symbol=MPI Isoform 1 of Mannose-6-phosphate isomerase	IPI00219358	46646		2	2
Gene_Symbol=MRLC2 Myosin regulatory light chain	IPI00719669	20441	5	12	7
Gene_Symbol=MRPL12 39S ribosomal protein L12, mitochondrial	IPI00005537	21334	6	8	2
Gene_Symbol=MRPL13 18 kDa protein	IPI00792439	17834	3	2	-1
Gene_Symbol=MRPL22 mitochondrial ribosomal protein L22 isoform b	IPI00556611	14493		2	2
Gene_Symbol=MRPL4 Isoform 2 of 39S ribosomal protein L4, mitochondrial	IPI00107137	29489		2	2
Gene_Symbol=MRPL41 39S ribosomal protein L41, mitochondrial	IPI00217553	15366		5	5
Gene_Symbol=MRPL43 Isoform 4 of 39S ribosomal protein L43, mitochondrial	IPI00428288	17839		6	6
Gene_Symbol=MRPL49 39S ribosomal protein L49, mitochondrial	IPI00013195	19183		5	5
Gene_Symbol=MRPS18B Mitochondrial ribosomal protein S18B	IPI00445391	24340		4	4
Gene_Symbol=MRPS22 23 kDa protein	IPI00793335	41269	3	5	2
Gene_Symbol=MRPS23 28S ribosomal protein S23, mitochondrial	IPI00032881	21756		4	4
Gene_Symbol=MRPS25 28S ribosomal protein S25, mitochondrial	IPI00013167	20101		4	4
Gene_Symbol=MRPS26 28S ribosomal protein S26, mitochondrial	IPI00006606	24198		4	4
Gene_Symbol=MRPS27 cDNA FLJ54536, highly similar to Mitochondrial 28S ribosomal protein S27	IPI00022002	49143		2	2
Gene_Symbol=MSH2 MutS homolog 2 variant	IPI00893933	103190		2	2
Gene_Symbol=MSH6 Isoform GTBP-N of DNA mismatch repair protein Msh6	IPI00384456	152785		23	23
Gene_Symbol=MT-CO2 Cytochrome c oxidase subunit 2	IPI00017510	25550		4	4
Gene_Symbol=MTA1 Isoform Long of Metastasis-associated protein MTA1	IPI00012773	80781		2	2
Gene_Symbol=MTHFD1 C-1-tetrahydrofolate synthase, cytoplasmic	IPI00218342	101555		23	23
Gene_Symbol=MTHFD2 cDNA, FLJ93628, Homo sapiens methylene tetrahydrofolate dehydrogenase (NAD+dependent), methenyltetrah	IPI00873127	37306		2	2
Gene_Symbol=MYCBP2 Isoform 2 of Probable E3 ubiquitin-protein ligase MYCBP2	IPI00607852	509765		11	11
Gene_Symbol=MYH9 Isoform 1 of Myosin-9	IPI00019502	226567	11	22	11
Gene_Symbol=MYL6;MYL6B Isoform Non-muscle of Myosin light polypeptide 6	IPI00335168	16914		20	20
Gene_Symbol=MYO6 Isoform 2 of Myosin-VI	IPI00008455	146054	15	6	-9
Gene_Symbol=NANS Sialic acid synthase	IPI00147874	40295	11	10	-1
Gene_Symbol=NCAPD2 Condensin complex subunit 1	IPI00299524	157182		5	5
Gene_Symbol=NCAPG Condensin complex subunit 3	IPI00106495	114334		3	3
Gene_Symbol=NCBP1 Nuclear cap-binding protein subunit 1	IPI00019380	91836		2	2
Gene_Symbol=NCKAP1 NCK-associated protein 1 isoform 2	IPI00409684	129518	39	38	-1
Gene_Symbol=NCL cDNA FLJ10452 fis, clone NT2RP1000966, highly similar to NUCLEOLIN	IPI00827674	74386	18	14	-4
Gene_Symbol=NDUFA5 NADH dehydrogenase [ubiquinone] 1 alpha subcomplex subunit 5	IPI00554681	13442		4	4
Gene_Symbol=NDUFS3 NADH dehydrogenase [ubiquinone] iron-sulfur protein 3, mitochondrial	IPI00025796	30227		7	7
Gene_Symbol=NEDD4L Isoform 5 of E3 ubiquitin-protein ligase NEDD4-like protein	IPI00166830	110018		4	4
Gene_Symbol=NEK7 Serine/threonine-protein kinase Nek7	IPI00152658	34538		4	4
Gene_Symbol=NF1 Isoform 1 of Neurofibromin	IPI00304235	317065		3	3
Gene_Symbol=NME2 Nucleoside diphosphate kinase	IPI00604590	30122	6	13	7
Gene_Symbol=NME3 Nucleoside diphosphate kinase 3	IPI00012315	18998		4	4
Gene_Symbol=NMT1 Isoform Long of Glycylpeptide N-tetradecanoyltransferase 1	IPI00329692	56796	2		-2
Gene_Symbol=NOMO1;NOMO3 Nodal modulator 1	IPI00329352	134354		2	2
Gene_Symbol=NONO Non-POU domain-containing octamer-binding protein	IPI00304596	54228	5		-5
Gene_Symbol=NPEPPS Puromycin-sensitive aminopeptidase	IPI00026216	103271		18	18
Gene_Symbol=NPM1 Isoform 1 of Nucleophosmin	IPI00549248	32562		9	9
Gene_Symbol=NSF Vesicle-fusing ATPase	IPI00006451	82556		9	9
Gene_Symbol=NSUN2 tRNA (cytosine-5-)-methyltransferase NSUN2	IPI00306369	86465		14	14
Gene_Symbol=NUBP2 C447E6.1	IPI00872338	28754		2	2
Gene_Symbol=NUDT21 Cleavage and polyadenylation specificity factor subunit 5	IPI00646917	26213			0
Gene_Symbol=NUFIP2 Nuclear fragile X mental retardation-interacting protein 2	IPI00002349	76121	68	71	3
Gene_Symbol=NUP205 Nuclear pore complex protein Nup205	IPI00783781	227951		2	2
Gene_Symbol=NUP93 Nuclear pore complex protein Nup93	IPI00397904	93487		7	7
Gene_Symbol=NXN Isoform 1 of Nucleoredoxin	IPI00304267	48380		3	3
Gene_Symbol=OAT Ornithine aminotransferase, mitochondrial	IPI00022334	48521		11	11
Gene_Symbol=OGDH 2-oxoglutarate dehydrogenase E1 component, mitochondrial	IPI00098902	115935	17	3	-14
Gene_Symbol=OLA1 Isoform 1 of Obg-like ATPase 1	IPI00290416	44731		2	2
Gene_Symbol=P4HA1 Isoform 2 of Prolyl 4-hydroxylase subunit alpha-1	IPI00218682	60957	3	18	15
Gene_Symbol=P4HB cDNA FLJ59430, highly similar to Protein disulfide-isomerase	IPI00878551	51240	2		-2
Gene_Symbol=PABPC1 Isoform 1 of Polyadenylate-binding protein 1	IPI00008524	70667		3	3
Gene_Symbol=PC Pyruvate carboxylase, mitochondrial	IPI00299402	129634	321	417	96
Gene_Symbol=PCBP1 Poly(rC)-binding protein 1	IPI00016610	37487		11	11
Gene_Symbol=PCCA propionyl-Coenzyme A carboxylase, alpha polypeptide isoform a precursor	IPI00744115	80052	519	195	-324
Gene_Symbol=PCCB Propionyl-CoA carboxylase beta chain, mitochondrial	IPI00007247	58204	381	70	-311
Gene_Symbol=PCMT1 Isoform 2 of Protein-L-isoaspartate(D-aspartate) O-methyltransferase	IPI00828189	24679	77	95	18
Gene_Symbol=PCNA Proliferating cell nuclear antigen	IPI00021700	28754	2	35	33
Gene_Symbol=PDCD6 Programmed cell death protein 6	IPI00025277	21855		2	2
Gene_Symbol=PDHA1 Mitochondrial PDHA1	IPI00306301	47567		6	6
Gene_Symbol=PDHB Isoform 2 of Pyruvate dehydrogenase E1 component subunit beta, mitochondrial	IPI00549885	37186		12	12
Gene_Symbol=PDIA4 Protein disulfide-isomerase A4	IPI00009904	72923		72	72
Gene_Symbol=PDIA6 Isoform 1 of Protein disulfide-isomerase A6	IPI00644989	48109		25	25
Gene_Symbol=PDK1 [Pyruvate dehydrogenase [lipoamide]] kinase isozyme 1, mitochondrial	IPI00014831	49232		3	3
Gene_Symbol=PDXDC1 Isoform 1 of Pyridoxal-dependent decarboxylase domain-containing protein 1	IPI00384689	86703		4	4
Gene_Symbol=PDZD11 Isoform 2 of PDZ domain-containing protein 11	IPI00641523	19477	9	10	1
Gene_Symbol=PELO Protein pelota homolog	IPI00106698	43367		8	8
Gene_Symbol=PFAS Phosphoribosylformylglycinamidine synthase	IPI00004534	144668		2	2
Gene_Symbol=PFDN2 Prefoldin subunit 2	IPI00006052	16632		4	4
Gene_Symbol=PFKL cDNA FLJ30173 fis, clone BRACE2000969, highly similar to 6-phosphofructokinase, liver type	IPI00902982	83116		9	9
Gene_Symbol=PGM3 Isoform 2 of Phosphoacetylglucosamine mutase	IPI00643166	55480		3	3
Gene_Symbol=PGRMC1 Membrane-associated progesterone receptor component 1	IPI00220739	21655		10	10
Gene_Symbol=PGRMC2 Membrane-associated progesterone receptor component 2	IPI00005202	26154		3	3
Gene_Symbol=PHB Prohibitin variant (Fragment)	IPI00791634	29791	6	11	5
Gene_Symbol=PHB2 cDNA FLJ56579, highly similar to Prohibitin-2	IPI00797822	29030	4	7	3
Gene_Symbol=PHGDH D-3-phosphoglycerate dehydrogenase	IPI00011200	56643	9	4	-5
Gene_Symbol=PIK3R4 Phosphoinositide 3-kinase regulatory subunit 4	IPI00024006	153111		2	2
Gene_Symbol=PLOD1 cDNA FLJ59393, highly similar to Procollagen-lysine,2-oxoglutarate5-dioxygenase 1	IPI00027192	88267		7	7
Gene_Symbol=PLOD2 Isoform 1 of Procollagen-lysine,2-oxoglutarate 5-dioxygenase 2	IPI00472165	84677	4	9	5
Gene_Symbol=PLS3 plastin 3	IPI00216694	70802			0
Gene_Symbol=PNMA2 Paraneoplastic antigen Ma2	IPI00027028	41498		7	7
Gene_Symbol=PNPLA6 Isoform 1 of Neuropathy target esterase	IPI00847348	150000		7	7
Gene_Symbol=POLR1C Isoform 2 of DNA-directed RNA polymerases I and III subunit RPAC1	IPI00217386	38634		5	5
Gene_Symbol=POLR2A DNA-directed RNA polymerase II subunit RPB1	IPI00031627	217214		2	2
Gene_Symbol=POLR2H DNA-directed RNA polymerases I, II, and III subunit RPABC3	IPI00003309	17126		3	3
Gene_Symbol=POLRMT DNA-directed RNA polymerase, mitochondrial precursor	IPI00298738	140229		5	5
Gene_Symbol=PPIA Peptidyl-prolyl cis-trans isomerase	IPI00877002	24360	7	2	-5
Gene_Symbol=PPIH Peptidyl-prolyl cis-trans isomerase	IPI00645020	14475		3	3
Gene_Symbol=PPM1G Protein phosphatase 1G	IPI00006167	59260		6	6
Gene_Symbol=PPP1CA Serine/threonine-protein phosphatase PP1-alpha catalytic subunit	IPI00550451	37499	2		-2
Gene_Symbol=PPP2CA Serine/threonine protein phosphatase	IPI00815784	35537	2	10	8
Gene_Symbol=PPP6C protein phosphatase 6, catalytic subunit isoform c	IPI00890827	32518		3	3
Gene_Symbol=PPT1 Palmitoyl-protein thioesterase 1	IPI00002412	34182		4	4
Gene_Symbol=PRAF2 PRA1 family protein 2	IPI00026994	19242		3	3
Gene_Symbol=PRDX1 19 kDa protein	IPI00640741	18960	13	38	25
Gene_Symbol=PRDX2 Uncharacterized protein PRDX2	IPI00794777	15121		9	9
Gene_Symbol=PRDX3 peroxiredoxin 3 isoform b	IPI00374151	25823	2	5	3
Gene_Symbol=PRDX5 Uncharacterized protein PRDX5 (Fragment)	IPI00876999	16869		4	4
Gene_Symbol=PRDX6 Peroxiredoxin-6	IPI00220301	25018	3	8	5
Gene_Symbol=PRKAA1 protein kinase, AMP-activated, alpha 1 catalytic subunit isoform 2	IPI00410287	65513		4	4
Gene_Symbol=PRKAB2 5-AMP-activated protein kinase subunit beta-2	IPI00013905	30288		3	3
Gene_Symbol=PRKAG1 AMP-activated protein kinase, noncatalytic gamma-1 subunit isoform 2	IPI00883914	28269		2	2
Gene_Symbol=PRKDC Isoform 1 of DNA-dependent protein kinase catalytic subunit	IPI00296337	469145	26	155	129
Gene_Symbol=PRPF19 Pre-mRNA-processing factor 19	IPI00004968	55172			0
Gene_Symbol=PRPF39 PRP39 pre-mRNA processing factor 39 homolog	IPI00878754	78422	6	13	7
Gene_Symbol=PRPF40A formin binding protein 3	IPI00337386	108802	25	39	14
Gene_Symbol=PRPF6 Pre-mRNA-processing factor 6	IPI00305068	106922		4	4
Gene_Symbol=PRPF8 Pre-mRNA-processing-splicing factor 8	IPI00007928	273625		5	5
Gene_Symbol=PRPS1 Ribose-phosphate pyrophosphokinase 1	IPI00219616	34820		3	3
Gene_Symbol=PRPSAP1 phosphoribosyl pyrophosphate synthetase-associated protein 1	IPI00797603	42455		2	2
Gene_Symbol=PRSS1 Trypsin-1	IPI00011694	26544			0
Gene_Symbol=PRUNE Isoform 1 of Protein prune homolog	IPI00166931	50218	3		-3
Gene_Symbol=PSMA2 Proteasome subunit alpha type-2	IPI00219622	25884		3	3
Gene_Symbol=PSMA3 Isoform 1 of Proteasome subunit alpha type-3	IPI00419249	28417	4	4	0
Gene_Symbol=PSMA5 Proteasome subunit alpha type-5	IPI00291922	26397		4	4
Gene_Symbol=PSMA8 Isoform 2 of Proteasome subunit alpha type-7-like	IPI00219950	27872	3	5	2
Gene_Symbol=PSMB1 Proteasome subunit beta type-1	IPI00025019	26474	3		-3
Gene_Symbol=PSMB3 Proteasome subunit beta type-3	IPI00028004	22934		2	2
Gene_Symbol=PSMB4 Proteasome subunit beta type-4	IPI00555956	29190	5	4	-1
Gene_Symbol=PSMB6 20 kDa protein	IPI00789119	20344	4		-4
Gene_Symbol=PSMC1 26S protease regulatory subunit 4	IPI00011126	49173		2	2
Gene_Symbol=PSMC2 26S protease regulatory subunit 7	IPI00021435	48623	5	2	-3
Gene_Symbol=PSMC3 26S protease regulatory subunit 6A	IPI00018398	49194	10		-10
Gene_Symbol=PSMC5 cDNA FLJ75514, highly similar to S.scrofa putative 26S protease subunit	IPI00745502	44772	13	25	12
Gene_Symbol=PSMC6 proteasome 26S ATPase subunit 6	IPI00021926	45785	7	15	8
Gene_Symbol=PSMD1 Isoform 2 of 26S proteasome non-ATPase regulatory subunit 1	IPI00456695	102255	5	7	2
Gene_Symbol=PSMD11 Proteasome 26S non-ATPase subunit 11 variant (Fragment)	IPI00105598	47524	5	6	1
Gene_Symbol=PSMD12 26S proteasome non-ATPase regulatory subunit 12	IPI00185374	52895	2		-2
Gene_Symbol=PSMD13 HSPC027	IPI00549672	42661	6	13	7
Gene_Symbol=PSMD14 26S proteasome non-ATPase regulatory subunit 14	IPI00024821	34565	4	7	3
Gene_Symbol=PSMD2 26S proteasome non-ATPase regulatory subunit 2	IPI00012268	100195	12	27	15
Gene_Symbol=PSMD3 26S proteasome non-ATPase regulatory subunit 3	IPI00011603	60970	8	6	-2
Gene_Symbol=PSMD6 34 kDa protein	IPI00795037	41239	2	8	6
Gene_Symbol=PSMD7 26S proteasome non-ATPase regulatory subunit 7	IPI00019927	37012	2	4	2
Gene_Symbol=PSMD8 26S proteasome non-ATPase regulatory subunit 8	IPI00883744	29992		4	4
Gene_Symbol=PSME3 Isoform 2 of Proteasome activator complex subunit 3	IPI00219445	30872		4	4
Gene_Symbol=PTCD1 cDNA FLJ56092, highly similar to Pentatricopeptide repeat protein 1	IPI00171925	84108		5	5
Gene_Symbol=PTPLAD1 Protein tyrosine phosphatase-like protein PTPLAD1	IPI00008998	43148		15	15
Gene_Symbol=PUF60 Isoform 1 of Poly(U)-binding-splicing factor PUF60	IPI00069750	58166			0
Gene_Symbol=PYCR1 cDNA FLJ56298, highly similar to Pyrroline-5-carboxylate reductase 1	IPI00550882	35967	6	7	1
Gene_Symbol=PYCR2 Pyrroline-5-carboxylate reductase 2	IPI00470610	33624	2	4	2
Gene_Symbol=PYCRL pyrroline-5-carboxylate reductase-like	IPI00646105	29879		7	7
Gene_Symbol=QARS Glutaminyl-tRNA synthetase	IPI00026665	89650	14	13	-1
Gene_Symbol=RAB10 Ras-related protein Rab-10	IPI00016513	22525		5	5
Gene_Symbol=RAB11A 22 kDa protein	IPI00795676	22471		6	6
Gene_Symbol=RAB14 20 kDa protein	IPI00646415	20394		2	2
Gene_Symbol=RAB18 Ras-related protein Rab-18	IPI00014577	22961		6	6
Gene_Symbol=RAB1C Putative Ras-related protein Rab-1C	IPI00374519	22579	3	6	3
Gene_Symbol=RAB2A Ras-related protein Rab-2A	IPI00031169	23531		6	6
Gene_Symbol=RAB5C Ras-related protein Rab-5C	IPI00016339	23469		3	3
Gene_Symbol=RAB6A Isoform 2 of Ras-related protein Rab-6A	IPI00217943	23534		4	4
Gene_Symbol=RAB7A Ras-related protein Rab-7a	IPI00016342	23475	6	8	2
Gene_Symbol=RAB9A Ras-related protein Rab-9A	IPI00016372	22822		4	4
Gene_Symbol=RAD18 6 kDa protein	IPI00879326	5965		3	3
Gene_Symbol=RAD50 77 kDa protein	IPI00658205	154605	3	16	13
Gene_Symbol=RAD51L3 Isoform 3 of DNA repair protein RAD51 homolog 4	IPI00216381	23304		3	3
Gene_Symbol=RAE1 mRNA export factor	IPI00019733	40956		8	8
Gene_Symbol=RARS Isoform Monomeric of Arginyl-tRNA synthetase, cytoplasmic	IPI00759723	67132	4	6	2
Gene_Symbol=RBBP7 Histone-binding protein RBBP7	IPI00395865	47807	7		-7
Gene_Symbol=RBM17 Splicing factor 45	IPI00176706	44950			0
Gene_Symbol=RBM25 RNA binding motif protein 25	IPI00004273	100179	19	20	1
Gene_Symbol=RCN2 Uncharacterized protein RCN2	IPI00790214	39127	2	23	21
Gene_Symbol=RFC2 Isoform 2 of Replication factor C subunit 2	IPI00218280	35230		5	5
Gene_Symbol=RFC3 replication factor C 3 isoform 2	IPI00373882	34744		3	3
Gene_Symbol=RFC5 replication factor C 5 isoform 2	IPI00373883	37145		4	4
Gene_Symbol=RNF13 RING finger protein 13	IPI00151036	42801		5	5
Gene_Symbol=RNH1 Ribonuclease/angiogenin inhibitor	IPI00783491	49863		6	6
Gene_Symbol=RPA1 Replication protein A 70 kDa DNA-binding subunit	IPI00020127	68131	4		-4
Gene_Symbol=RPA2 Isoform 2 of Replication protein A 32 kDa subunit	IPI00647667	30143	2		-2
Gene_Symbol=RPL11 Isoform 2 of 60S ribosomal protein L11	IPI00746438	20108	6	10	4
Gene_Symbol=RPL18 60S ribosomal protein L18	IPI00215719	21618	2		-2
Gene_Symbol=RPL23 60S ribosomal protein L23	IPI00010153	14848		38	38
Gene_Symbol=RPL26L1 60S ribosomal protein L26-like 1	IPI00007144	17241	3	3	0
Gene_Symbol=RPL3 ribosomal protein L3 isoform b	IPI00651660	40138		6	6
Gene_Symbol=RPL38 60S ribosomal protein L38	IPI00215790	8200		11	11
Gene_Symbol=RPL7A Ribosomal protein L7a	IPI00478896	21531	3		-3
Gene_Symbol=RPLP0 60S acidic ribosomal protein P0	IPI00556485	27421	5		-5
Gene_Symbol=RPN1 Dolichyl-diphosphooligosaccharide--protein glycosyltransferase 67 kDa subunit precursor	IPI00025874	72769		16	16
Gene_Symbol=RPN2 cDNA, FLJ96923, highly similar to Homo sapiens ribophorin II (RPN2), mRNA	IPI00872681	69277	8	10	2
Gene_Symbol=RPS10 40S ribosomal protein S10	IPI00008438	18894	4	12	8
Gene_Symbol=RPS13 40S ribosomal protein S13	IPI00221089	17206	3	3	0
Gene_Symbol=RPS14 40S ribosomal protein S14	IPI00026271	16257	5	13	8
Gene_Symbol=RPS15A 40S ribosomal protein S15a	IPI00221091	14823	4	8	4
Gene_Symbol=RPS16 RPS16 protein	IPI00450975	17091		9	9
Gene_Symbol=RPS18;LOC100130553 40S ribosomal protein S18	IPI00013296	17703		6	6
Gene_Symbol=RPS2 40S ribosomal protein S2	IPI00013485	31309		15	15
Gene_Symbol=RPS20 5 kDa protein	IPI00796373	15989	9	12	3
Gene_Symbol=RPS24 Isoform 2 of 40S ribosomal protein S24	IPI00847986	15309	5	3	-2
Gene_Symbol=RPS27 Ribosomal protein S27	IPI00514399	7339		24	24
Gene_Symbol=RPS3 40S ribosomal protein S3	IPI00011253	26673	16	29	13
Gene_Symbol=RPS4X 40S ribosomal protein S4, X isoform	IPI00217030	29582		4	4
Gene_Symbol=RPS5 40S ribosomal protein S5	IPI00008433	22861		4	4
Gene_Symbol=RPS8 25 kDa protein	IPI00872430	25175		7	7
Gene_Symbol=RPSA 16 kDa protein	IPI00790580	32588	3	3	0
Gene_Symbol=RRM2 Ribonucleoside-diphosphate reductase M2 subunit	IPI00011118	51081	4	6	2
Gene_Symbol=RTN4 Isoform 1 of Reticulon-4	IPI00021766	129927		3	3
Gene_Symbol=RUVBL1 Isoform 2 of RuvB-like 1	IPI00788942	42115	6	8	2
Gene_Symbol=RUVBL2 RuvB-like 2	IPI00009104	51146	9	6	-3
Gene_Symbol=SAP30BP Isoform 1 of SAP30-binding protein	IPI00549296	33856			0
Gene_Symbol=SAPS3 Isoform 4 of SAPS domain family member 3	IPI00019540	88948		5	5
Gene_Symbol=SCRIB Isoform 4 of Protein LAP4	IPI00425566	177252		2	2
Gene_Symbol=SCYE1 cDNA FLJ61202, highly similar to Multisynthetase complex auxiliary component p43	IPI00793201	37028	8	12	4
Gene_Symbol=SDF2 Stromal cell-derived factor 2	IPI00293167	23011		2	2
Gene_Symbol=SDF2L1 Dihydropyrimidinase-like 2	IPI00106642	67009	2		-2
Gene_Symbol=SDHA SDHA protein	IPI00879322	56624		11	11
Gene_Symbol=SDHB Succinate dehydrogenase [ubiquinone] iron-sulfur subunit, mitochondrial	IPI00294911	31615		8	8
Gene_Symbol=SEC22B Vesicle-trafficking protein SEC22b	IPI00006865	24727		7	7
Gene_Symbol=SEC23A Protein transport protein Sec23A	IPI00017375	86161		5	5
Gene_Symbol=SEPT2 Septin-2	IPI00014177	41476		3	3
Gene_Symbol=SEPT9 septin 9 isoform b	IPI00784808	64673	2		-2
Gene_Symbol=SERPINA1 Isoform 1 of Alpha-1-antitrypsin	IPI00553177	46725			0
Gene_Symbol=SERPINA3 Isoform 1 of Alpha-1-antichymotrypsin	IPI00847635	47639			0
Gene_Symbol=SERPING1 cDNA FLJ58826, highly similar to Plasma protease C1 inhibitor	IPI00879931	59484			0
Gene_Symbol=SERPINH1 Serpin H1	IPI00032140	46428		9	9
Gene_Symbol=SET Isoform 1 of Protein SET	IPI00072377	33476	316	299	-17
Gene_Symbol=SF3A1 Splicing factor 3 subunit 1	IPI00017451	88887	118	91	-27
Gene_Symbol=SF3A2 SF3A2 protein (Fragment)	IPI00017341	51465	46	34	-12
Gene_Symbol=SF3A3 Splicing factor 3A subunit 3	IPI00029764	52417	57	46	-11
Gene_Symbol=SF3B1 Splicing factor 3B subunit 1	IPI00026089	145818	34	34	0
Gene_Symbol=SF3B14 Pre-mRNA branch site protein p14	IPI00032827	14568		8	8
Gene_Symbol=SF3B2 Putative uncharacterized protein DKFZp781L0540 (Fragment)	IPI00477803	100228	18	13	-5
Gene_Symbol=SF3B3 Isoform 1 of Splicing factor 3B subunit 3	IPI00300371	135579	40	26	-14
Gene_Symbol=SF3B4 Splicing factor 3B subunit 4	IPI00017339	44373	4	5	1
Gene_Symbol=SFN Isoform 2 of 14-3-3 protein sigma	IPI00411765	24321	4		-4
Gene_Symbol=SFPQ Isoform Long of Splicing factor, proline- and glutamine-rich	IPI00010740	76148	15	3	-12
Gene_Symbol=SFRS1 Isoform ASF-2 of Splicing factor, arginine/serine-rich 1	IPI00218591	31983	4		-4
Gene_Symbol=SFRS3 cDNA FLJ52832, highly similar to Splicing factor, arginine/serine-rich 3	IPI00843996	14185	5	4	-1
Gene_Symbol=SFXN1 Sideroflexin-1	IPI00009368	35606		3	3
Gene_Symbol=SIRT1 Sirtuin (Silent mating type information regulation 2 homolog) 1	IPI00879854	49227		3	3
Gene_Symbol=SKIV2L Superkiller viralicidic activity 2-like	IPI00645082	137743		15	15
Gene_Symbol=SKIV2L2 Superkiller viralicidic activity 2-like 2	IPI00647217	117803			0
Gene_Symbol=SKP1 Isoform 1 of S-phase kinase-associated protein 1	IPI00301364	18642		5	5
Gene_Symbol=SLC1A5 Neutral amino acid transporter B(0)	IPI00019472	56586		2	2
Gene_Symbol=SLC25A1 Tricarboxylate transport protein, mitochondrial	IPI00294159	33999		4	4
Gene_Symbol=SLC25A11 34 kDa protein	IPI00796094	34413		11	11
Gene_Symbol=SLC25A3 cDNA FLJ90278 fis, clone NT2RP1000325, highly similar to Phosphate carrier protein, mitochondrialpre	IPI00790115	39919	4	19	15
Gene_Symbol=SLC25A5 ADP/ATP translocase 2	IPI00007188	32882	5	30	25
Gene_Symbol=SLC2A1 Solute carrier family 2, facilitated glucose transporter member 1	IPI00220194	54074		30	30
Gene_Symbol=SLC3A2;LOC442497 solute carrier family 3 (activators of dibasic and neutral amino acid transport), member 2	IPI00604710	67988		2	2
Gene_Symbol=SLFN11 Schlafen family member 11	IPI00171044	102835		6	6
Gene_Symbol=SMARCC1 SWI/SNF related, matrix associated, actin dependent regulator of chromatin, subfamily c, member 1	IPI00797830	122914	2		-2
Gene_Symbol=SMC1A Structural maintenance of chromosomes protein 1A	IPI00291939	143244	3	13	10
Gene_Symbol=SMC2 Isoform 1 of Structural maintenance of chromosomes protein 2	IPI00007927	135787	7	11	4
Gene_Symbol=SMC3 Structural maintenance of chromosomes protein 3	IPI00219420	141553	6	7	1
Gene_Symbol=SMC4 Isoform 1 of Structural maintenance of chromosomes protein 4	IPI00411559	147188		12	12
Gene_Symbol=SNAP23 Isoform SNAP-23a of Synaptosomal-associated protein 23	IPI00010438	23341	13	41	28
Gene_Symbol=SNRPA U1 small nuclear ribonucleoprotein A	IPI00012382	31268	4		-4
Gene_Symbol=SNRPA1 U2 small nuclear ribonucleoprotein A	IPI00297477	28401	11	16	5
Gene_Symbol=SNRPB Uncharacterized protein SNRPB	IPI00877103	29857		10	10
Gene_Symbol=SNRPD1 16 kDa protein	IPI00903286	16218	6	11	5
Gene_Symbol=SNRPD2 Small nuclear ribonucleoprotein Sm D2	IPI00017963	13353	4	11	7
Gene_Symbol=SNRPD3 cDNA FLJ51872, highly similar to Small nuclear ribonucleoprotein Sm D3	IPI00878876	13275	3		-3
Gene_Symbol=SNRPF Small nuclear ribonucleoprotein F	IPI00220528	9707		4	4
Gene_Symbol=SNX9 cDNA FLJ45417 fis, clone BRHIP3033811, highly similar to Sorting nexin-9	IPI00873809	45595	2	5	3
Gene_Symbol=SPIN1 Spindlin-1	IPI00550655	29586	4	2	-2
Gene_Symbol=SPTAN1 Isoform 2 of Spectrin alpha chain, brain	IPI00871535	282194	17	15	-2
Gene_Symbol=SPTBN1 Isoform Long of Spectrin beta chain, brain 1	IPI00005614	274646	2	3	1
Gene_Symbol=SRM Spermidine synthase	IPI00292020	33814		2	2
Gene_Symbol=SRPK1 SFRS protein kinase 1	IPI00644437	62026	2		-2
Gene_Symbol=SRPRB Signal recognition particle receptor subunit beta	IPI00295098	29690		10	10
Gene_Symbol=SRRM1 Isoform 1 of Serine/arginine repetitive matrix protein 1	IPI00647720	102331			0
Gene_Symbol=SSB Lupus La protein	IPI00009032	46826	4		-4
Gene_Symbol=SSBP1 Single-stranded DNA-binding protein, mitochondrial	IPI00029744	17244		29	29
Gene_Symbol=SSR1 Isoform 1 of Translocon-associated protein subunit alpha	IPI00301021	32222		7	7
Gene_Symbol=SSR4 Translocon-associated protein subunit delta precursor	IPI00019385	20198		17	17
Gene_Symbol=SSRP1 FACT complex subunit SSRP1	IPI00005154	81066		2	2
Gene_Symbol=STAT3 Isoform 1 of Signal transducer and activator of transcription 3	IPI00784414	88070		4	4
Gene_Symbol=STATH Statherin	IPI00022990	7288			0
Gene_Symbol=STMN1 Stathmin 1/oncoprotein 18	IPI00643115	13475	5		-5
Gene_Symbol=STRAP cDNA FLJ51909, highly similar to Serine-threonine kinase receptor-associatedprotein	IPI00294536	39763	6	17	11
Gene_Symbol=STRN4 zinedin isoform 2	IPI00741970	81258	2		-2
Gene_Symbol=SUCLA2 Isoform 2 of Succinyl-CoA ligase [ADP-forming] subunit beta, mitochondrial	IPI00217232	48030		3	3
Gene_Symbol=SUCLG2 Succinyl-CoA ligase [GDP-forming] subunit beta, mitochondrial	IPI00096066	46501		6	6
Gene_Symbol=SYMPK Isoform 1 of Symplekin	IPI00023344	141155		5	5
Gene_Symbol=SYNCRIP Isoform 4 of Heterogeneous nuclear ribonucleoprotein Q	IPI00402184	58727	3		-3
Gene_Symbol=SYNJ2BP Synaptojanin-2-binding protein	IPI00299193	15913		4	4
Gene_Symbol=TAF15 Isoform Long of TATA-binding protein-associated factor 2N	IPI00294426	61825	20		-20
Gene_Symbol=TAGLN2 21 kDa protein	IPI00644531	24443	8	11	3
Gene_Symbol=TAOK1 Isoform 1 of Serine/threonine-protein kinase TAO1	IPI00002232	116080	21	6	-15
Gene_Symbol=TARBP1 Probable methyltransferase TARBP1	IPI00298447	181688		4	4
Gene_Symbol=TARBP2 TAR RNA-binding protein 2	IPI00219167	39061		5	5
Gene_Symbol=TCF25 Transcription factor 25	IPI00007320	76660		4	4
Gene_Symbol=TCP1 T-complex protein 1 subunit alpha	IPI00290566	60333	19	49	30
Gene_Symbol=TF Serotransferrin	IPI00022463	77039			0
Gene_Symbol=TFG TFG protein	IPI00796921	40682	2		-2
Gene_Symbol=TFIP11 Isoform 1 of Tuftelin-interacting protein 11	IPI00015924	96819			0
Gene_Symbol=THOP1 Thimet oligopeptidase	IPI00549189	78835	9	8	-1
Gene_Symbol=TIMM13 Mitochondrial import inner membrane translocase subunit Tim13	IPI00001589	10484		3	3
Gene_Symbol=TIMM50 Isoform 1 of Mitochondrial import inner membrane translocase subunit TIM50	IPI00656071	39635		8	8
Gene_Symbol=TLK1 Isoform 1 of Serine/threonine-protein kinase tousled-like 1	IPI00339361	86697		2	2
Gene_Symbol=TMED1 Transmembrane emp24 domain-containing protein 1	IPI00009976	25191		2	2
Gene_Symbol=TMPO Isoform Beta of Lamina-associated polypeptide 2, isoforms beta/gamma	IPI00030131	50658		4	4
Gene_Symbol=TPD52L2 Isoform 2 of Tumor protein D54	IPI00221178	19886		4	4
Gene_Symbol=TPI1 cDNA FLJ52069, highly similar to Triosephosphate isomerase	IPI00797270	22856		3	3
Gene_Symbol=TPM3 Putative uncharacterized protein DKFZp686J1372	IPI00642042	29020	5	4	-1
Gene_Symbol=TRAPPC3 Uncharacterized protein TRAPPC3	IPI00640089	14988		9	9
Gene_Symbol=TRAPPC4 Trafficking protein particle complex subunit 4	IPI00007691	24325		6	6
Gene_Symbol=TRIM28 Isoform 2 of Transcription intermediary factor 1-beta	IPI00438230	79469	13	17	4
Gene_Symbol=TRIP13 Isoform 1 of Thyroid receptor-interacting protein 13	IPI00003505	48540		8	8
Gene_Symbol=TTC37 Tetratricopeptide repeat protein 37	IPI00005634	175500		24	24
Gene_Symbol=TUBA1A Tubulin alpha-1A chain	IPI00180675	46300	73	350	277
Gene_Symbol=TUBB Tubulin beta chain	IPI00011654	52038	89	607	518
Gene_Symbol=TUFM Tu translation elongation factor, mitochondrial precursor	IPI00027107	49862	6	36	30
Gene_Symbol=TXN Thioredoxin	IPI00216298	11721		388	388
Gene_Symbol=TXN2 Thioredoxin, mitochondrial	IPI00878215	18368		16	16
Gene_Symbol=TXNDC5;MUTED thioredoxin domain containing 5 isoform 2	IPI00395646	43658		3	3
Gene_Symbol=TXNIP Thioredoxin-interacting protein	IPI00007956	43649		2302	2302
Gene_Symbol=U2AF2 Isoform 2 of Splicing factor U2AF 65 kDa subunit	IPI00830039	53112			0
Gene_Symbol=UBE2O Ubiquitin-conjugating enzyme E2 O	IPI00783378	141355		9	9
Gene_Symbol=UBR4 Isoform 2 of E3 ubiquitin-protein ligase UBR4	IPI00746934	576041	7	25	18
Gene_Symbol=UNC45A Isoform 2 of UNC45 homolog A	IPI00735181	101675		4	4
Gene_Symbol=UQCRC2 Cytochrome b-c1 complex subunit 2, mitochondrial	IPI00305383	48433		6	6
Gene_Symbol=USP39 U4/U6.U5 tri-snRNP-associated protein 2	IPI00419844	65371			0
Gene_Symbol=USP47 Isoform 1 of Ubiquitin carboxyl-terminal hydrolase 47	IPI00607554	157274		2	2
Gene_Symbol=USP7 Ubiquitin carboxyl-terminal hydrolase	IPI00646721	126272		11	11
Gene_Symbol=USP9X ubiquitin specific protease 9, X-linked isoform 3	IPI00221012	292313		39	39
Gene_Symbol=UTRN Utrophin	IPI00009329	394565		4	4
Gene_Symbol=VAMP8 Vesicle-associated membrane protein 8	IPI00030911	11421		2	2
Gene_Symbol=VAPA Vesicle-associated membrane protein-associated protein A	IPI00170692	27878		5	5
Gene_Symbol=VARS Valyl-tRNA synthetase	IPI00893918	140471	5	4	-1
Gene_Symbol=VCP 89 kDa protein	IPI00871453	89361	13	3	-10
Gene_Symbol=VDAC1 20 kDa protein	IPI00790304	20357		9	9
Gene_Symbol=VIM Vimentin	IPI00418471	20024		3	3
Gene_Symbol=VPS16 Isoform 1 of Vacuolar protein sorting-associated protein 16 homolog	IPI00305438	94691		3	3
Gene_Symbol=VPS35 Vacuolar protein sorting-associated protein 35	IPI00018931	91707	4	6	2
Gene_Symbol=VTN Vitronectin	IPI00298971	54296			0
Gene_Symbol=WAPAL Isoform 2 of Wings apart-like protein homolog	IPI00744918	137315		3	3
Gene_Symbol=WASF1 Wiskott-Aldrich syndrome protein family member 1	IPI00022007	61644	12	5	-7
Gene_Symbol=WASF2 Wiskott-Aldrich syndrome protein family member 2	IPI00472164	54273	13	13	0
Gene_Symbol=WDR57 cDNA FLJ56825, highly similar to WD repeat protein 57	IPI00006723	44505		6	6
Gene_Symbol=WDR61 WD repeat-containing protein 61	IPI00019269	33567		12	12
Gene_Symbol=WDR68 WD repeat-containing protein 68	IPI00006754	38912		4	4
Gene_Symbol=WWP2 NEDD4-like E3 ubiquitin-protein ligase WWP2	IPI00013010	98910		7	7
Gene_Symbol=XPO1 cDNA FLJ55480, highly similar to Exportin-1	IPI00893013	123305		11	11
Gene_Symbol=XPO5 Isoform 1 of Exportin-5	IPI00640703	136317		3	3
Gene_Symbol=XPO6 127 kDa protein	IPI00642684	127401		2	2
Gene_Symbol=XPO7 exportin 7 isoform a	IPI00855940	124845		4	4
Gene_Symbol=XPOT Exportin-T	IPI00306290	109970		10	10
Gene_Symbol=XRCC5 Putative uncharacterized protein XRCC5	IPI00871391	81371	23	27	4
Gene_Symbol=XRCC6 X-ray repair complementing defective repair in Chinese hamster cells 6	IPI00893179	69834	11	6	-5
Gene_Symbol=YBX1 Nuclease-sensitive element-binding protein 1	IPI00031812	35914	16	10	-6
Gene_Symbol=YBX2 Y-box-binding protein 2	IPI00250153	38507		3	3
Gene_Symbol=YWHAE 14-3-3 protein epsilon	IPI00000816	29159	11	22	11
Gene_Symbol=YWHAH 14-3-3 protein eta	IPI00216319	28205		4	4
Gene_Symbol=YWHAQ 14-3-3 protein theta	IPI00018146	27750		9	9
IPIr00046309	IPIr00046309	140521		2	2
IPIr00217466	IPIr00217466	22098			0
IPIr00217467	IPIr00217467	22570			0
IPIr00217468	IPIr00217468	22862			0
IPIr00217469	IPIr00217469	21089			0
IPIr00419983	IPIr00419983	22026			0
IPIr00743652	IPIr00743652	233767		2	2
sp|ALBU_BOVIN|	sp|ALBU_BOVIN|	69283	21	85	64
sp|AMYS_HUMAN|	sp|AMYS_HUMAN|	57755			0
sp|CAS1_BOVIN|	sp|CAS1_BOVIN|	24515	3		-3
sp|CAS2_BOVIN|	sp|CAS2_BOVIN|	26006			0
sp|CASB_BOVIN|	sp|CASB_BOVIN|	25096			0
sp|CTRA_BOVIN|	sp|CTRA_BOVIN|	25652			0
sp|CTRB_BOVIN|	sp|CTRB_BOVIN|	25741			0
sp|K1C10_HUMAN|	sp|K1C10_HUMAN|	59510	70	8	-62
sp|K1C15_SHEEP|	sp|K1C15_SHEEP|	51261	15	2	-13
sp|K1C9_HUMAN|	sp|K1C9_HUMAN|	62123	22	8	-14
sp|K1H2_HUMAN|	sp|K1H2_HUMAN|	50312			0
sp|K1H8_HUMAN|	sp|K1H8_HUMAN|	50483			0
sp|K1HA_HUMAN|	sp|K1HA_HUMAN|	45927			0
sp|K2C1_HUMAN|	sp|K2C1_HUMAN|	65881	122	32	-90
sp|K2M1_SHEEP|	sp|K2M1_SHEEP|	12666			0
sp|K2M2_SHEEP|	sp|K2M2_SHEEP|	53673			0
sp|KRHB4_HUMAN|	sp|KRHB4_HUMAN|	64888			0
sp|KRUC_SHEEP|	sp|KRUC_SHEEP|	16084			0
sp|LALBA_BOVIN|	sp|LALBA_BOVIN|	16231			0
sp|LYSC_LYSEN|	sp|LYSC_LYSEN|	27945			0
sp|SSPA_STAAU|	sp|SSPA_STAAU|	36314			0
sp|TRY1_BOVIN|	sp|TRY1_BOVIN|	25410			0
sp|TRY2_BOVIN|	sp|TRY2_BOVIN|	26276			0
sp|TRYP_PIG|	sp|TRYP_PIG|	24395	826	651	-175

## Sheet: sorted by number of hits
Protein Name	Accession	MW	W-contrl	w-TXUIP	Txnip-control
			DEL	DEL
Gene_Symbol=TXNIP Thioredoxin-interacting protein	IPI00007956	43649		2302	2302
Gene_Symbol=TUBB Tubulin beta chain	IPI00011654	52038	89	607	518
Gene_Symbol=HSPA1A;HSPA1B cDNA FLJ54392, highly similar to Heat shock 70 kDa protein 1	IPI00845339	70031	822	1243	421
Gene_Symbol=TXN Thioredoxin	IPI00216298	11721		388	388
Gene_Symbol=TUBA1A Tubulin alpha-1A chain	IPI00180675	46300	73	350	277
Gene_Symbol=EPPK1 Epiplakin	IPI00010951	555722	64	219	155
Gene_Symbol=PRKDC Isoform 1 of DNA-dependent protein kinase catalytic subunit	IPI00296337	469145	26	155	129
Gene_Symbol=DYNC1H1 Cytoplasmic dynein 1 heavy chain 1	IPI00456969	532486	28	140	112
Gene_Symbol=PC Pyruvate carboxylase, mitochondrial	IPI00299402	129634	321	417	96
Gene_Symbol=MCM7 Isoform 1 of DNA replication licensing factor MCM7	IPI00299904	81306	10	98	88
Gene_Symbol=PDIA4 Protein disulfide-isomerase A4	IPI00009904	72923		72	72
Gene_Symbol=HUWE1 482 kDa protein	IPI00179298	482216		66	66
sp|ALBU_BOVIN|	sp|ALBU_BOVIN|	69283	21	85	64
Gene_Symbol=- cDNA FLJ51165, highly similar to DNA damage-binding protein 1	IPI00909251	126969	3	66	63
Gene_Symbol=LOC730107;LOC654085 similar to Glycine cleavage system H protein, mitochondrial	IPI00738964	18808	6	54	48
Gene_Symbol=AP2B1 Isoform 1 of AP-2 complex subunit beta-1	IPI00784156	104550		43	43
Gene_Symbol=DNAJC10 Isoform 1 of DnaJ homolog subfamily C member 10	IPI00293260	91074		42	42
Gene_Symbol=HSPD1 60 kDa heat shock protein, mitochondrial	IPI00784154	61044	13	53	40
Gene_Symbol=IRS4 Insulin receptor substrate 4	IPI00020729	133768	3	42	39
Gene_Symbol=USP9X ubiquitin specific protease 9, X-linked isoform 3	IPI00221012	292313		39	39
Gene_Symbol=RPL23 60S ribosomal protein L23	IPI00010153	14848		38	38
Gene_Symbol=CAD Putative uncharacterized protein CAD	IPI00893035	236041		37	37
Gene_Symbol=FASN Fatty acid synthase	IPI00026781	273429	3	38	35
Gene_Symbol=CTPS CTP synthase 1	IPI00290142	66682		35	35
Gene_Symbol=PCNA Proliferating cell nuclear antigen	IPI00021700	28754	2	35	33
Gene_Symbol=AP2A1 Isoform A of AP-2 complex subunit alpha-1	IPI00304577	107554		33	33
Gene_Symbol=TCP1 T-complex protein 1 subunit alpha	IPI00290566	60333	19	49	30
Gene_Symbol=TUFM Tu translation elongation factor, mitochondrial precursor	IPI00027107	49862	6	36	30
Gene_Symbol=SLC2A1 Solute carrier family 2, facilitated glucose transporter member 1	IPI00220194	54074		30	30
Gene_Symbol=HSP90AB1 Heat shock protein HSP 90-beta	IPI00414676	83255	30	59	29
Gene_Symbol=SSBP1 Single-stranded DNA-binding protein, mitochondrial	IPI00029744	17244		29	29
Gene_Symbol=FAM91A1 Protein FAM91A1	IPI00152671	93964		29	29
Gene_Symbol=SNAP23 Isoform SNAP-23a of Synaptosomal-associated protein 23	IPI00010438	23341	13	41	28
Gene_Symbol=AHCYL1 Adenosylhomocysteinase	IPI00872261	58873		26	26
Gene_Symbol=PRDX1 19 kDa protein	IPI00640741	18960	13	38	25
Gene_Symbol=SLC25A5 ADP/ATP translocase 2	IPI00007188	32882	5	30	25
Gene_Symbol=MCM3 cDNA FLJ55599, highly similar to DNA replication licensing factor MCM3	IPI00013214	95905	3	28	25
Gene_Symbol=DNAJA1 DnaJ homolog subfamily A member 1	IPI00012535	44858		25	25
Gene_Symbol=PDIA6 Isoform 1 of Protein disulfide-isomerase A6	IPI00644989	48109		25	25
Gene_Symbol=RPS27 Ribosomal protein S27	IPI00514399	7339		24	24
Gene_Symbol=MCM4 cDNA FLJ54365, highly similar to DNA replication licensing factor MCM4	IPI00795318	92721		24	24
Gene_Symbol=TTC37 Tetratricopeptide repeat protein 37	IPI00005634	175500		24	24
Gene_Symbol=FLNA Filamin A, alpha	IPI00644576	280760	19	42	23
Gene_Symbol=LOC348262 hypothetical protein LOC348262	IPI00746221	10903	3	26	23
Gene_Symbol=DNAJB11 DnaJ homolog subfamily B member 11	IPI00008454	40503		23	23
Gene_Symbol=MTHFD1 C-1-tetrahydrofolate synthase, cytoplasmic	IPI00218342	101555		23	23
Gene_Symbol=MSH6 Isoform GTBP-N of DNA mismatch repair protein Msh6	IPI00384456	152785		23	23
Gene_Symbol=DNAJA2 DnaJ homolog subfamily A member 2	IPI00032406	45735		22	22
Gene_Symbol=- cDNA FLJ59940, highly similar to Tubulin beta-2C chain	IPI00908605	21016	8	29	21
Gene_Symbol=EEF2 Elongation factor 2	IPI00186290	95332	6	27	21
Gene_Symbol=RCN2 Uncharacterized protein RCN2	IPI00790214	39127	2	23	21
Gene_Symbol=LSM12 Isoform 2 of Protein LSM12 homolog	IPI00867714	21986	36	56	20
Gene_Symbol=MYL6;MYL6B Isoform Non-muscle of Myosin light polypeptide 6	IPI00335168	16914		20	20
Gene_Symbol=CFL1 Cofilin-1	IPI00012011	18485		19	19
Gene_Symbol=PCMT1 Isoform 2 of Protein-L-isoaspartate(D-aspartate) O-methyltransferase	IPI00828189	24679	77	95	18
Gene_Symbol=UBR4 Isoform 2 of E3 ubiquitin-protein ligase UBR4	IPI00746934	576041	7	25	18
Gene_Symbol=C1QBP Complement component 1 Q subcomponent-binding protein, mitochondrial	IPI00014230	31348	5	23	18
Gene_Symbol=MCM6 DNA replication licensing factor MCM6	IPI00031517	92885		18	18
Gene_Symbol=NPEPPS Puromycin-sensitive aminopeptidase	IPI00026216	103271		18	18
Gene_Symbol=SSR4 Translocon-associated protein subunit delta precursor	IPI00019385	20198		17	17
Gene_Symbol=TXN2 Thioredoxin, mitochondrial	IPI00878215	18368		16	16
Gene_Symbol=CYB5R3 34 kDa protein	IPI00871319	34120		16	16
Gene_Symbol=RPN1 Dolichyl-diphosphooligosaccharide--protein glycosyltransferase 67 kDa subunit precursor	IPI00025874	72769		16	16
Gene_Symbol=PSMD2 26S proteasome non-ATPase regulatory subunit 2	IPI00012268	100195	12	27	15
Gene_Symbol=- 11 kDa protein	IPI00878392	11152	4	19	15
Gene_Symbol=SLC25A3 cDNA FLJ90278 fis, clone NT2RP1000325, highly similar to Phosphate carrier protein, mitochondrialpre	IPI00790115	39919	4	19	15
Gene_Symbol=P4HA1 Isoform 2 of Prolyl 4-hydroxylase subunit alpha-1	IPI00218682	60957	3	18	15
Gene_Symbol=RPS2 40S ribosomal protein S2	IPI00013485	31309		15	15
Gene_Symbol=PTPLAD1 Protein tyrosine phosphatase-like protein PTPLAD1	IPI00008998	43148		15	15
Gene_Symbol=DNAJA3 Isoform 2 of DnaJ homolog subfamily A member 3, mitochondrial	IPI00179187	49650		15	15
Gene_Symbol=SKIV2L Superkiller viralicidic activity 2-like	IPI00645082	137743		15	15
Gene_Symbol=HSPA9 Stress-70 protein, mitochondrial	IPI00007765	73675	82	96	14
Gene_Symbol=ACTB Actin, cytoplasmic 1	IPI00021439	41710	38	52	14
Gene_Symbol=PRPF40A formin binding protein 3	IPI00337386	108802	25	39	14
Gene_Symbol=AKAP8L A-kinase anchor protein 8-like	IPI00297455	71634		14	14
Gene_Symbol=NSUN2 tRNA (cytosine-5-)-methyltransferase NSUN2	IPI00306369	86465		14	14
Gene_Symbol=GCS1 Mannosyl-oligosaccharide glucosidase	IPI00328170	91914		14	14
Gene_Symbol=RPS3 40S ribosomal protein S3	IPI00011253	26673	16	29	13
Gene_Symbol=CCT5 T-complex protein 1 subunit epsilon	IPI00010720	59662	8	21	13
Gene_Symbol=RAD50 77 kDa protein	IPI00658205	154605	3	16	13
Gene_Symbol=ATP5H Isoform 1 of ATP synthase subunit d, mitochondrial	IPI00220487	18475		13	13
Gene_Symbol=C1orf57 Chromosome 1 open reading frame 57	IPI00514501	25058		13	13
Gene_Symbol=- cDNA FLJ58073, moderately similar to Cathepsin B	IPI00909303	30753		13	13
Gene_Symbol=CDC2 cell division cycle 2 protein isoform 1	IPI00908424	34067		13	13
Gene_Symbol=PSMC5 cDNA FLJ75514, highly similar to S.scrofa putative 26S protease subunit	IPI00745502	44772	13	25	12
Gene_Symbol=WDR61 WD repeat-containing protein 61	IPI00019269	33567		12	12
Gene_Symbol=PDHB Isoform 2 of Pyruvate dehydrogenase E1 component subunit beta, mitochondrial	IPI00549885	37186		12	12
Gene_Symbol=ITCH Isoform 2 of E3 ubiquitin-protein ligase Itchy homolog	IPI00176010	98675		12	12
Gene_Symbol=BRWD2 Bromodomain and WD repeat-containing protein 2	IPI00412224	136686		12	12
Gene_Symbol=SMC4 Isoform 1 of Structural maintenance of chromosomes protein 4	IPI00411559	147188		12	12
Gene_Symbol=YWHAE 14-3-3 protein epsilon	IPI00000816	29159	11	22	11
Gene_Symbol=MYH9 Isoform 1 of Myosin-9	IPI00019502	226567	11	22	11
Gene_Symbol=STRAP cDNA FLJ51909, highly similar to Serine-threonine kinase receptor-associatedprotein	IPI00294536	39763	6	17	11
Gene_Symbol=KPNB1 Importin subunit beta-1	IPI00001639	97171	4	15	11
Gene_Symbol=EFTUD2 116 kDa U5 small nuclear ribonucleoprotein component	IPI00003519	109431	4	15	11
Gene_Symbol=CAND1 Isoform 2 of Cullin-associated NEDD8-dissociated protein 1	IPI00604431	117887	4	15	11
Gene_Symbol=RPL38 60S ribosomal protein L38	IPI00215790	8200		11	11
Gene_Symbol=DPM1 Dolichol-phosphate mannosyltransferase	IPI00022018	29619		11	11
Gene_Symbol=SLC25A11 34 kDa protein	IPI00796094	34413		11	11
Gene_Symbol=LDHA Isoform 1 of L-lactate dehydrogenase A chain	IPI00217966	36675		11	11
Gene_Symbol=PCBP1 Poly(rC)-binding protein 1	IPI00016610	37487		11	11
Gene_Symbol=OAT Ornithine aminotransferase, mitochondrial	IPI00022334	48521		11	11
Gene_Symbol=SDHA SDHA protein	IPI00879322	56624		11	11
Gene_Symbol=FAM62B Isoform 2 of Extended synaptotagmin-2	IPI00409635	98899		11	11
Gene_Symbol=XPO1 cDNA FLJ55480, highly similar to Exportin-1	IPI00893013	123305		11	11
Gene_Symbol=USP7 Ubiquitin carboxyl-terminal hydrolase	IPI00646721	126272		11	11
Gene_Symbol=GCN1L1 Translational activator GCN1	IPI00001159	292777		11	11
Gene_Symbol=MYCBP2 Isoform 2 of Probable E3 ubiquitin-protein ligase MYCBP2	IPI00607852	509765		11	11
Gene_Symbol=ATP1A1 ATPase, Na+/K+ transporting, alpha 1 polypeptide	IPI00646182	112834	15	25	10
Gene_Symbol=HAGH Hydroxyacylglutathione hydrolase	IPI00745553	28845	10	20	10
Gene_Symbol=- cDNA FLJ60352, highly similar to Glutaryl-CoA dehydrogenase, mitochondrial	IPI00909645	29507	3	13	10
Gene_Symbol=SMC1A Structural maintenance of chromosomes protein 1A	IPI00291939	143244	3	13	10
Gene_Symbol=ATP5C1 Isoform Liver of ATP synthase subunit gamma, mitochondrial	IPI00478410	32982	2	12	10
Gene_Symbol=PGRMC1 Membrane-associated progesterone receptor component 1	IPI00220739	21655		10	10
Gene_Symbol=SRPRB Signal recognition particle receptor subunit beta	IPI00295098	29690		10	10
Gene_Symbol=SNRPB Uncharacterized protein SNRPB	IPI00877103	29857		10	10
Gene_Symbol=- cDNA FLJ53464, highly similar to Threonyl-tRNA synthetase, cytoplasmic	IPI00908949	86855		10	10
Gene_Symbol=XPOT Exportin-T	IPI00306290	109970		10	10
Gene_Symbol=IPO7 Importin-7	IPI00007402	119523		10	10
Gene_Symbol=LRPPRC Leucine-rich PPR motif-containing protein, mitochondrial	IPI00783271	157911		10	10
Gene_Symbol=CCT3 chaperonin containing TCP1, subunit 3 isoform c	IPI00552715	60526	11	20	9
Gene_Symbol=ATP2A2 Uncharacterized protein ATP2A2	IPI00747443	109728	11	20	9
Gene_Symbol=DDOST dolichyl-diphosphooligosaccharide-protein glycosyltransferase precursor	IPI00297084	50788	4	13	9
Gene_Symbol=MCM5 Minichromosome maintenance complex component 5	IPI00877948	82280	2	11	9
Gene_Symbol=TRAPPC3 Uncharacterized protein TRAPPC3	IPI00640089	14988		9	9
Gene_Symbol=PRDX2 Uncharacterized protein PRDX2	IPI00794777	15121		9	9
Gene_Symbol=RPS16 RPS16 protein	IPI00450975	17091		9	9
Gene_Symbol=VDAC1 20 kDa protein	IPI00790304	20357		9	9
Gene_Symbol=YWHAQ 14-3-3 protein theta	IPI00018146	27750		9	9
Gene_Symbol=NPM1 Isoform 1 of Nucleophosmin	IPI00549248	32562		9	9
Gene_Symbol=LRRC59 Leucine-rich repeat-containing protein 59	IPI00396321	34920		9	9
Gene_Symbol=- cDNA FLJ57664, highly similar to Mitochondrial 28S ribosomal protein S29	IPI00910684	41709		9	9
Gene_Symbol=HNRNPF Heterogeneous nuclear ribonucleoprotein F	IPI00003881	45660		9	9
Gene_Symbol=SERPINH1 Serpin H1	IPI00032140	46428		9	9
Gene_Symbol=- cDNA FLJ53892, highly similar to Pantothenate kinase 4	IPI00910339	81403		9	9
Gene_Symbol=NSF Vesicle-fusing ATPase	IPI00006451	82556		9	9
Gene_Symbol=PFKL cDNA FLJ30173 fis, clone BRACE2000969, highly similar to 6-phosphofructokinase, liver type	IPI00902982	83116		9	9
Gene_Symbol=UBE2O Ubiquitin-conjugating enzyme E2 O	IPI00783378	141355		9	9
Gene_Symbol=LRP1 Prolow-density lipoprotein receptor-related protein 1	IPI00020557	504624		9	9
Gene_Symbol=EEF1A1 Elongation factor 1-alpha	IPI00025447	50172	20	28	8
Gene_Symbol=PSMC6 proteasome 26S ATPase subunit 6	IPI00021926	45785	7	15	8
Gene_Symbol=- cDNA FLJ56053, highly similar to Serine/threonine-protein phosphatase 2A 65 kDa regulatory subunit A alpha	IPI00910732	59134	7	15	8
Gene_Symbol=ASCC3L1 Isoform 1 of U5 small nuclear ribonucleoprotein 200 kDa helicase	IPI00420014	244529	7	15	8
Gene_Symbol=RPS14 40S ribosomal protein S14	IPI00026271	16257	5	13	8
Gene_Symbol=RPS10 40S ribosomal protein S10	IPI00008438	18894	4	12	8
Gene_Symbol=- cDNA FLJ54106, moderately similar to Synaptic vesicle membrane protein VAT-1 homolog	IPI00909022	34876	4	12	8
Gene_Symbol=PPP2CA Serine/threonine protein phosphatase	IPI00815784	35537	2	10	8
Gene_Symbol=SF3B14 Pre-mRNA branch site protein p14	IPI00032827	14568		8	8
Gene_Symbol=SDHB Succinate dehydrogenase [ubiquinone] iron-sulfur subunit, mitochondrial	IPI00294911	31615		8	8
Gene_Symbol=ACOT8 Acyl-coenzyme A thioesterase 8	IPI00298202	35904		8	8
Gene_Symbol=AHSA1 Activator of 90 kDa heat shock protein ATPase homolog 1	IPI00030706	38261		8	8
Gene_Symbol=TIMM50 Isoform 1 of Mitochondrial import inner membrane translocase subunit TIM50	IPI00656071	39635		8	8
Gene_Symbol=RAE1 mRNA export factor	IPI00019733	40956		8	8
Gene_Symbol=PELO Protein pelota homolog	IPI00106698	43367		8	8
Gene_Symbol=C20orf3 Adipocyte plasma membrane-associated protein	IPI00031131	46468		8	8
Gene_Symbol=TRIP13 Isoform 1 of Thyroid receptor-interacting protein 13	IPI00003505	48540		8	8
Gene_Symbol=GFPT1 Isoform 2 of Glucosamine--fructose-6-phosphate aminotransferase [isomerizing] 1	IPI00299506	76752		8	8
Gene_Symbol=DIS3 Isoform 1 of Exosome complex exonuclease RRP44	IPI00746351	108998		8	8
Gene_Symbol=MDN1 Midasin	IPI00167941	632924		8	8
Gene_Symbol=HSPA5 HSPA5 protein	IPI00003362	72414	82	89	7
Gene_Symbol=CANX cDNA FLJ55574, highly similar to Calnexin	IPI00020984	71491	17	24	7
Gene_Symbol=NME2 Nucleoside diphosphate kinase	IPI00604590	30122	6	13	7
Gene_Symbol=PSMD13 HSPC027	IPI00549672	42661	6	13	7
Gene_Symbol=PRPF39 PRP39 pre-mRNA processing factor 39 homolog	IPI00878754	78422	6	13	7
Gene_Symbol=MRLC2 Myosin regulatory light chain	IPI00719669	20441	5	12	7
Gene_Symbol=- 28 kDa protein	IPI00879359	27729	5	12	7
Gene_Symbol=SNRPD2 Small nuclear ribonucleoprotein Sm D2	IPI00017963	13353	4	11	7
Gene_Symbol=GALK1 cDNA FLJ56840, highly similar to Galactokinase	IPI00019383	45347	4	11	7
Gene_Symbol=CSE1L Isoform 3 of Exportin-2	IPI00219994	107776	3	10	7
Gene_Symbol=COPA Isoform 2 of Coatomer subunit alpha	IPI00646493	139325	3	10	7
Gene_Symbol=- 12 kDa protein	IPI00796346	12466		7	7
Gene_Symbol=- cDNA FLJ52777	IPI00910708	18605		7	7
Gene_Symbol=C4orf30 Uncharacterized protein C4orf30	IPI00015609	24178		7	7
Gene_Symbol=SEC22B Vesicle-trafficking protein SEC22b	IPI00006865	24727		7	7
Gene_Symbol=RPS8 25 kDa protein	IPI00872430	25175		7	7
Gene_Symbol=PYCRL pyrroline-5-carboxylate reductase-like	IPI00646105	29879		7	7
Gene_Symbol=NDUFS3 NADH dehydrogenase [ubiquinone] iron-sulfur protein 3, mitochondrial	IPI00025796	30227		7	7
Gene_Symbol=SSR1 Isoform 1 of Translocon-associated protein subunit alpha	IPI00301021	32222		7	7
Gene_Symbol=PNMA2 Paraneoplastic antigen Ma2	IPI00027028	41498		7	7
Gene_Symbol=CBWD2 COBW domain-containing protein 2	IPI00216734	44023		7	7
Gene_Symbol=CSNK2A1 CSNK2A1 protein	IPI00016613	45895		7	7
Gene_Symbol=COPS4 COP9 signalosome complex subunit 4	IPI00171844	46262		7	7
Gene_Symbol=IDH2 Isocitrate dehydrogenase [NADP], mitochondrial	IPI00011107	50898		7	7
Gene_Symbol=DDX17 DEAD box polypeptide 17 isoform 1	IPI00023785	80268		7	7
Gene_Symbol=ACSL3 Long-chain-fatty-acid--CoA ligase 3	IPI00031397	80411		7	7
Gene_Symbol=GARS Glycyl-tRNA synthetase	IPI00783097	83133		7	7
Gene_Symbol=PLOD1 cDNA FLJ59393, highly similar to Procollagen-lysine,2-oxoglutarate5-dioxygenase 1	IPI00027192	88267		7	7
Gene_Symbol=MAGED1 Isoform 2 of Melanoma-associated antigen D1	IPI00398845	91958		7	7
Gene_Symbol=NUP93 Nuclear pore complex protein Nup93	IPI00397904	93487		7	7
Gene_Symbol=WWP2 NEDD4-like E3 ubiquitin-protein ligase WWP2	IPI00013010	98910		7	7
Gene_Symbol=PNPLA6 Isoform 1 of Neuropathy target esterase	IPI00847348	150000		7	7
Gene_Symbol=HECTD1 HECT domain containing 1	IPI00871372	289407		7	7
Gene_Symbol=LOC730429 similar to E3 ubiquitin protein ligase, HECT domain containing, 1	IPI00741894	309223		7	7
Gene_Symbol=DCTN1 Uncharacterized protein DCTN1	IPI00873712	141708	10	16	6
Gene_Symbol=DYNC1I2 Isoform 2E of Cytoplasmic dynein 1 intermediate chain 2	IPI00827859	68418	4	10	6
Gene_Symbol=- cDNA FLJ58732, highly similar to Transportin-1	IPI00908817	96867	3	9	6
Gene_Symbol=- cDNA FLJ53754, highly similar to Transmembrane emp24 domain-containing protein 10	IPI00911085	20043	2	8	6
Gene_Symbol=PSMD6 34 kDa protein	IPI00795037	41239	2	8	6
Gene_Symbol=LOC650788 similar to 40S ribosomal protein S28	IPI00887241	10255		6	6
Gene_Symbol=ARF4 14 kDa protein	IPI00792330	14295		6	6
Gene_Symbol=RPS18;LOC100130553 40S ribosomal protein S18	IPI00013296	17703		6	6
Gene_Symbol=MRPL43 Isoform 4 of 39S ribosomal protein L43, mitochondrial	IPI00428288	17839		6	6
Gene_Symbol=RAB11A 22 kDa protein	IPI00795676	22471		6	6
Gene_Symbol=RAB18 Ras-related protein Rab-18	IPI00014577	22961		6	6
Gene_Symbol=RAB2A Ras-related protein Rab-2A	IPI00031169	23531		6	6
Gene_Symbol=TRAPPC4 Trafficking protein particle complex subunit 4	IPI00007691	24325		6	6
Gene_Symbol=EMD Emerin	IPI00032003	28979		6	6
Gene_Symbol=CDK5 Cell division protein kinase 5	IPI00023530	33290		6	6
Gene_Symbol=DHRS7B 35 kDa protein	IPI00871975	35097		6	6
Gene_Symbol=RPL3 ribosomal protein L3 isoform b	IPI00651660	40138		6	6
Gene_Symbol=WDR57 cDNA FLJ56825, highly similar to WD repeat protein 57	IPI00006723	44505		6	6
Gene_Symbol=SUCLG2 Succinyl-CoA ligase [GDP-forming] subunit beta, mitochondrial	IPI00096066	46501		6	6
Gene_Symbol=PDHA1 Mitochondrial PDHA1	IPI00306301	47567		6	6
Gene_Symbol=UQCRC2 Cytochrome b-c1 complex subunit 2, mitochondrial	IPI00305383	48433		6	6
Gene_Symbol=RNH1 Ribonuclease/angiogenin inhibitor	IPI00783491	49863		6	6
Gene_Symbol=HNRNPH1 51 kDa protein	IPI00479191	51218		6	6
Gene_Symbol=PPM1G Protein phosphatase 1G	IPI00006167	59260		6	6
Gene_Symbol=FARSB Phenylalanyl-tRNA synthetase beta chain	IPI00300074	66118		6	6
Gene_Symbol=AKAP8 A-kinase anchor protein 8	IPI00014474	76102		6	6
Gene_Symbol=HADHA Trifunctional enzyme subunit alpha, mitochondrial	IPI00031522	82994		6	6
Gene_Symbol=GANAB Isoform 3 of Neutral alpha-glucosidase AB	IPI00441414	96212		6	6
Gene_Symbol=SLFN11 Schlafen family member 11	IPI00171044	102835		6	6
Gene_Symbol=GART Isoform Long of Trifunctional purine biosynthetic protein adenosine-3	IPI00025273	107766		6	6
Gene_Symbol=EPRS Bifunctional aminoacyl-tRNA synthetase	IPI00013452	170655	17	22	5
Gene_Symbol=SNRPA1 U2 small nuclear ribonucleoprotein A	IPI00297477	28401	11	16	5
Gene_Symbol=EEF1D eukaryotic translation elongation factor 1 delta isoform 3	IPI00789435	71261	7	12	5
Gene_Symbol=SNRPD1 16 kDa protein	IPI00903286	16218	6	11	5
Gene_Symbol=- cDNA FLJ75174, highly similar to Homo sapiens calmodulin 1 (phosphorylase kinase, delta), mRNA	IPI00794543	16822	6	11	5
Gene_Symbol=PHB Prohibitin variant (Fragment)	IPI00791634	29791	6	11	5
Gene_Symbol=PLOD2 Isoform 1 of Procollagen-lysine,2-oxoglutarate 5-dioxygenase 2	IPI00472165	84677	4	9	5
Gene_Symbol=hCG_39912 hypothetical protein LOC642250	IPI00887088	21298	3	8	5
Gene_Symbol=PRDX6 Peroxiredoxin-6	IPI00220301	25018	3	8	5
Gene_Symbol=- RPS9 protein (Fragment)	IPI00847192	13145		5	5
Gene_Symbol=- cDNA FLJ59194, moderately similar to Dynein light chain 2A, cytoplasmic	IPI00910924	13346		5	5
Gene_Symbol=MRPL41 39S ribosomal protein L41, mitochondrial	IPI00217553	15366		5	5
Gene_Symbol=FAM96B UPF0195 protein FAM96B	IPI00007024	17647		5	5
Gene_Symbol=COPS8 COP9 signalosome subunit 8 isoform 2	IPI00377080	17894		5	5
Gene_Symbol=GPSN2 Isoform 2 of Synaptic glycoprotein SC2	IPI00301279	18232		5	5
Gene_Symbol=SKP1 Isoform 1 of S-phase kinase-associated protein 1	IPI00301364	18642		5	5
Gene_Symbol=MRPL49 39S ribosomal protein L49, mitochondrial	IPI00013195	19183		5	5
Gene_Symbol=RAB10 Ras-related protein Rab-10	IPI00016513	22525		5	5
Gene_Symbol=VAPA Vesicle-associated membrane protein-associated protein A	IPI00170692	27878		5	5
Gene_Symbol=MLF2 Myeloid leukemia factor 2	IPI00023095	28134		5	5
Gene_Symbol=CDK2 Cell division protein kinase 2	IPI00031681	33915		5	5
Gene_Symbol=HSD17B12 Estradiol 17-beta-dehydrogenase 12	IPI00007676	34309		5	5
Gene_Symbol=RFC2 Isoform 2 of Replication factor C subunit 2	IPI00218280	35230		5	5
Gene_Symbol=POLR1C Isoform 2 of DNA-directed RNA polymerases I and III subunit RPAC1	IPI00217386	38634		5	5
Gene_Symbol=TARBP2 TAR RNA-binding protein 2	IPI00219167	39061		5	5
Gene_Symbol=RNF13 RING finger protein 13	IPI00151036	42801		5	5
Gene_Symbol=BCKDHB 2-oxoisovalerate dehydrogenase subunit beta, mitochondrial	IPI00011276	43110		5	5
Gene_Symbol=LOC652826 similar to 26S proteasome ATPase subunit	IPI00738042	47008		5	5
Gene_Symbol=AGK Isoform 1 of Acylglycerol kinase, mitochondrial	IPI00019353	47127		5	5
Gene_Symbol=CNP Isoform CNPII of 2,3-cyclic-nucleotide 3-phosphodiesterase	IPI00306667	47568		5	5
Gene_Symbol=- cDNA FLJ57204, highly similar to Homo sapiens ancient ubiquitous protein 1 (AUP1), transcript variant 2, m	IPI00910371	51007		5	5
Gene_Symbol=AP2A2 cDNA PSEC0195 fis, clone HEMBA1001322, highly similar to ALPHA-ADAPTIN C	IPI00166396	51341		5	5
Gene_Symbol=CTTN CTTN protein	IPI00746806	70954		5	5
Gene_Symbol=KHSRP Isoform 2 of Far upstream element-binding protein 2	IPI00855957	72943		5	5
Gene_Symbol=GMPS GMP synthase [glutamine-hydrolyzing]	IPI00029079	76707		5	5
Gene_Symbol=PTCD1 cDNA FLJ56092, highly similar to Pentatricopeptide repeat protein 1	IPI00171925	84108		5	5
Gene_Symbol=SEC23A Protein transport protein Sec23A	IPI00017375	86161		5	5
Gene_Symbol=SAPS3 Isoform 4 of SAPS domain family member 3	IPI00019540	88948		5	5
Gene_Symbol=LLGL1 LLGL1 protein	IPI00791938	114693		5	5
Gene_Symbol=POLRMT DNA-directed RNA polymerase, mitochondrial precursor	IPI00298738	140229		5	5
Gene_Symbol=SYMPK Isoform 1 of Symplekin	IPI00023344	141155		5	5
Gene_Symbol=FANCI Isoform 3 of Fanconi anemia group I protein	IPI00306518	149348		5	5
Gene_Symbol=NCAPD2 Condensin complex subunit 1	IPI00299524	157182		5	5
Gene_Symbol=CHD4 Isoform 2 of Chromodomain-helicase-DNA-binding protein 4	IPI00455210	220846		5	5
Gene_Symbol=PRPF8 Pre-mRNA-processing-splicing factor 8	IPI00007928	273625		5	5
Gene_Symbol=FLNB Isoform 1 of Filamin-B	IPI00289334	278209		5	5
Gene_Symbol=BIRC6 baculoviral IAP repeat-containing 6	IPI00299635	530345		5	5
Gene_Symbol=KIAA1618 Isoform 1 of Protein ALO17	IPI00642126	575956		5	5
Gene_Symbol=XRCC5 Putative uncharacterized protein XRCC5	IPI00871391	81371	23	27	4
Gene_Symbol=TRIM28 Isoform 2 of Transcription intermediary factor 1-beta	IPI00438230	79469	13	17	4
Gene_Symbol=SCYE1 cDNA FLJ61202, highly similar to Multisynthetase complex auxiliary component p43	IPI00793201	37028	8	12	4
Gene_Symbol=SMC2 Isoform 1 of Structural maintenance of chromosomes protein 2	IPI00007927	135787	7	11	4
Gene_Symbol=RPL11 Isoform 2 of 60S ribosomal protein L11	IPI00746438	20108	6	10	4
Gene_Symbol=RPS15A 40S ribosomal protein S15a	IPI00221091	14823	4	8	4
Gene_Symbol=C2orf7 Protease-associated domain-containing protein of 21 kDa	IPI00031138	21027	4	8	4
Gene_Symbol=COPG Coatomer subunit gamma	IPI00783982	97713	4	8	4
Gene_Symbol=COPB1 Coatomer subunit beta	IPI00295851	107139	2	6	4
Gene_Symbol=SNRPF Small nuclear ribonucleoprotein F	IPI00220528	9707		4	4
Gene_Symbol=MLLT11 Protein AF1q	IPI00011421	10044		4	4
Gene_Symbol=C3orf10 Isoform 2 of Probable protein BRICK1	IPI00844425	12029		4	4
Gene_Symbol=CISD1 CDGSH iron sulfur domain-containing protein 1	IPI00020510	12181		4	4
Gene_Symbol=C14orf156 SRA stem-loop-interacting RNA-binding protein, mitochondrial	IPI00009922	12333		4	4
Gene_Symbol=NDUFA5 NADH dehydrogenase [ubiquinone] 1 alpha subcomplex subunit 5	IPI00554681	13442		4	4
Gene_Symbol=SYNJ2BP Synaptojanin-2-binding protein	IPI00299193	15913		4	4
Gene_Symbol=CHCHD4 Isoform 1 of Mitochondrial intermembrane space import and assembly protein 40	IPI00748354	15980		4	4
Gene_Symbol=PFDN2 Prefoldin subunit 2	IPI00006052	16632		4	4
Gene_Symbol=PRDX5 Uncharacterized protein PRDX5 (Fragment)	IPI00876999	16869		4	4
Gene_Symbol=BAX Isoform Epsilon of Apoptosis regulator BAX	IPI00071059	18113		4	4
Gene_Symbol=COPS7A 18 kDa protein	IPI00798179	18476		4	4
Gene_Symbol=NME3 Nucleoside diphosphate kinase 3	IPI00012315	18998		4	4
Gene_Symbol=TPD52L2 Isoform 2 of Tumor protein D54	IPI00221178	19886		4	4
Gene_Symbol=MRPS25 28S ribosomal protein S25, mitochondrial	IPI00013167	20101		4	4
Gene_Symbol=MRPS23 28S ribosomal protein S23, mitochondrial	IPI00032881	21756		4	4
Gene_Symbol=H1FX Histone H1x	IPI00021924	22472		4	4
Gene_Symbol=RAB9A Ras-related protein Rab-9A	IPI00016372	22822		4	4
Gene_Symbol=RPS5 40S ribosomal protein S5	IPI00008433	22861		4	4
Gene_Symbol=GSTP1 Glutathione S-transferase P	IPI00219757	23342		4	4
Gene_Symbol=MAD2L1 Mitotic spindle assembly checkpoint protein MAD2A	IPI00012369	23496		4	4
Gene_Symbol=RAB6A Isoform 2 of Ras-related protein Rab-6A	IPI00217943	23534		4	4
Gene_Symbol=MRPS26 28S ribosomal protein S26, mitochondrial	IPI00006606	24198		4	4
Gene_Symbol=MRPS18B Mitochondrial ribosomal protein S18B	IPI00445391	24340		4	4
Gene_Symbol=COMT Isoform Soluble of Catechol O-methyltransferase	IPI00375513	24434		4	4
Gene_Symbol=MT-CO2 Cytochrome c oxidase subunit 2	IPI00017510	25550		4	4
Gene_Symbol=AK2 Isoform 2 of Adenylate kinase isoenzyme 2, mitochondrial	IPI00218988	25599		4	4
Gene_Symbol=PSMA5 Proteasome subunit alpha type-5	IPI00291922	26397		4	4
Gene_Symbol=YWHAH 14-3-3 protein eta	IPI00216319	28205		4	4
Gene_Symbol=HAX1 HCLS1 associated protein X-1	IPI00641973	28476		4	4
Gene_Symbol=RPS4X 40S ribosomal protein S4, X isoform	IPI00217030	29582		4	4
Gene_Symbol=PSMD8 26S proteasome non-ATPase regulatory subunit 8	IPI00883744	29992		4	4
Gene_Symbol=PSME3 Isoform 2 of Proteasome activator complex subunit 3	IPI00219445	30872		4	4
Gene_Symbol=HNRNPH3 Isoform 3 of Heterogeneous nuclear ribonucleoprotein H3	IPI00216493	31510		4	4
Gene_Symbol=- cDNA FLJ61039, highly similar to Stomatin-like protein 2	IPI00908723	33324		4	4
Gene_Symbol=SLC25A1 Tricarboxylate transport protein, mitochondrial	IPI00294159	33999		4	4
Gene_Symbol=PPT1 Palmitoyl-protein thioesterase 1	IPI00002412	34182		4	4
Gene_Symbol=NEK7 Serine/threonine-protein kinase Nek7	IPI00152658	34538		4	4
Gene_Symbol=RFC5 replication factor C 5 isoform 2	IPI00373883	37145		4	4
Gene_Symbol=WDR68 WD repeat-containing protein 68	IPI00006754	38912		4	4
Gene_Symbol=HLA-A Major histocompatibility complex, class I, A	IPI00894325	41307		4	4
Gene_Symbol=EIF3M Eukaryotic translation initiation factor 3 subunit M	IPI00102069	42492		4	4
Gene_Symbol=ILF2 Interleukin enhancer-binding factor 2	IPI00005198	43050		4	4
Gene_Symbol=- cDNA FLJ58513, highly similar to Mitochondrial-processing peptidase subunit beta, mitochondrial	IPI00909134	45493		4	4
Gene_Symbol=AP2M1 Isoform 1 of AP-2 complex subunit mu-1	IPI00022256	49644		4	4
Gene_Symbol=TMPO Isoform Beta of Lamina-associated polypeptide 2, isoforms beta/gamma	IPI00030131	50658		4	4
Gene_Symbol=- cDNA FLJ55760, highly similar to Squalene synthetase	IPI00909060	53396		4	4
Gene_Symbol=PRKAA1 protein kinase, AMP-activated, alpha 1 catalytic subunit isoform 2	IPI00410287	65513		4	4
Gene_Symbol=ILVBL Isoform 1 of Acetolactate synthase-like protein	IPI00554541	67861		4	4
Gene_Symbol=TCF25 Transcription factor 25	IPI00007320	76660		4	4
Gene_Symbol=CUL3 Isoform 3 of Cullin-3	IPI00382459	81089		4	4
Gene_Symbol=PDXDC1 Isoform 1 of Pyridoxal-dependent decarboxylase domain-containing protein 1	IPI00384689	86703		4	4
Gene_Symbol=STAT3 Isoform 1 of Signal transducer and activator of transcription 3	IPI00784414	88070		4	4
Gene_Symbol=COPG2 Coatomer subunit gamma-2	IPI00002557	97617		4	4
Gene_Symbol=UNC45A Isoform 2 of UNC45 homolog A	IPI00735181	101675		4	4
Gene_Symbol=PRPF6 Pre-mRNA-processing factor 6	IPI00305068	106922		4	4
Gene_Symbol=KIF5B Kinesin-1 heavy chain	IPI00012837	109690		4	4
Gene_Symbol=NEDD4L Isoform 5 of E3 ubiquitin-protein ligase NEDD4-like protein	IPI00166830	110018		4	4
Gene_Symbol=- cDNA FLJ46898 fis, clone UTERU3022168, highly similar to Protein FAM62A	IPI00902463	117395		4	4
Gene_Symbol=XPO7 exportin 7 isoform a	IPI00855940	124845		4	4
Gene_Symbol=HECW2 Isoform 1 of E3 ubiquitin-protein ligase HECW2	IPI00017163	175779		4	4
Gene_Symbol=TARBP1 Probable methyltransferase TARBP1	IPI00298447	181688		4	4
Gene_Symbol=FLNC Isoform 2 of Filamin-C	IPI00413958	287234		4	4
Gene_Symbol=FRAP1 FKBP12-rapamycin complex-associated protein	IPI00031410	288925		4	4
Gene_Symbol=UTRN Utrophin	IPI00009329	394565		4	4
Gene_Symbol=NUFIP2 Nuclear fragile X mental retardation-interacting protein 2	IPI00002349	76121	68	71	3
Gene_Symbol=ALB Isoform 1 of Serum albumin	IPI00745872	71695	15	18	3
Gene_Symbol=RPS20 5 kDa protein	IPI00796373	15989	9	12	3
Gene_Symbol=TAGLN2 21 kDa protein	IPI00644531	24443	8	11	3
Gene_Symbol=BCKDHA cDNA FLJ45695 fis, clone FEBRA2013570, highly similar to 2-oxoisovalerate dehydrogenase alpha subunit	IPI00444329	54123	8	11	3
Gene_Symbol=PHB2 cDNA FLJ56579, highly similar to Prohibitin-2	IPI00797822	29030	4	7	3
Gene_Symbol=PSMD14 26S proteasome non-ATPase regulatory subunit 14	IPI00024821	34565	4	7	3
Gene_Symbol=LDHB L-lactate dehydrogenase B chain	IPI00219217	36625	4	7	3
Gene_Symbol=RAB1C Putative Ras-related protein Rab-1C	IPI00374519	22579	3	6	3
Gene_Symbol=CAPZB Isoform 2 of F-actin-capping protein subunit beta	IPI00642256	30615	3	6	3
Gene_Symbol=PRDX3 peroxiredoxin 3 isoform b	IPI00374151	25823	2	5	3
Gene_Symbol=SNX9 cDNA FLJ45417 fis, clone BRHIP3033811, highly similar to Sorting nexin-9	IPI00873809	45595	2	5	3
Gene_Symbol=RAD18 6 kDa protein	IPI00879326	5965		3	3
Gene_Symbol=DYNLT1 Dynein, light chain, Tctex-type 1	IPI00479503	10184		3	3
Gene_Symbol=TIMM13 Mitochondrial import inner membrane translocase subunit Tim13	IPI00001589	10484		3	3
Gene_Symbol=ATP5L ATP synthase subunit g, mitochondrial	IPI00027448	11412		3	3
Gene_Symbol=LOC285176 similar to ribosomal protein L10	IPI00886943	11477		3	3
Gene_Symbol=H2BFS Histone H2B type F-S	IPI00477495	13927		3	3
Gene_Symbol=PPIH Peptidyl-prolyl cis-trans isomerase	IPI00645020	14475		3	3
Gene_Symbol=CYB5B Cytochrome b5 type B	IPI00641334	16315		3	3
Gene_Symbol=CDK4 17 kDa protein	IPI00790969	16639		3	3
Gene_Symbol=POLR2H DNA-directed RNA polymerases I, II, and III subunit RPABC3	IPI00003309	17126		3	3
Gene_Symbol=CDKN2A Cyclin-dependent kinase inhibitor	IPI00001560	17866		3	3
Gene_Symbol=PRAF2 PRA1 family protein 2	IPI00026994	19242		3	3
Gene_Symbol=VIM Vimentin	IPI00418471	20024		3	3
Gene_Symbol=LOC653972;CBX3 Chromobox protein homolog 3	IPI00297579	20795		3	3
Gene_Symbol=TPI1 cDNA FLJ52069, highly similar to Triosephosphate isomerase	IPI00797270	22856		3	3
Gene_Symbol=RAD51L3 Isoform 3 of DNA repair protein RAD51 homolog 4	IPI00216381	23304		3	3
Gene_Symbol=RAB5C Ras-related protein Rab-5C	IPI00016339	23469		3	3
Gene_Symbol=BAG2 BAG family molecular chaperone regulator 2	IPI00000643	23759		3	3
Gene_Symbol=C10orf58 Uncharacterized protein C10orf58	IPI00646889	24447		3	3
Gene_Symbol=PSMA2 Proteasome subunit alpha type-2	IPI00219622	25884		3	3
Gene_Symbol=PGRMC2 Membrane-associated progesterone receptor component 2	IPI00005202	26154		3	3
Gene_Symbol=PRKAB2 5-AMP-activated protein kinase subunit beta-2	IPI00013905	30288		3	3
Gene_Symbol=PPP6C protein phosphatase 6, catalytic subunit isoform c	IPI00890827	32518		3	3
Gene_Symbol=C2orf47 Uncharacterized protein C2orf47, mitochondrial	IPI00291751	32531		3	3
Gene_Symbol=CAPZA2 Uncharacterized protein CAPZA2	IPI00873113	33054		3	3
Gene_Symbol=RFC3 replication factor C 3 isoform 2	IPI00373882	34744		3	3
Gene_Symbol=PRPS1 Ribose-phosphate pyrophosphokinase 1	IPI00219616	34820		3	3
Gene_Symbol=C20orf116 Isoform 2 of Uncharacterized protein C20orf116	IPI00375407	35464		3	3
Gene_Symbol=SFXN1 Sideroflexin-1	IPI00009368	35606		3	3
Gene_Symbol=YBX2 Y-box-binding protein 2	IPI00250153	38507		3	3
Gene_Symbol=LMAN2 Vesicular integral-membrane protein VIP36	IPI00009950	40214		3	3
Gene_Symbol=- cDNA FLJ51284, highly similar to Adapter-relatedprotein complex 3 mu-1 subunit	IPI00909671	41014		3	3
Gene_Symbol=SEPT2 Septin-2	IPI00014177	41476		3	3
Gene_Symbol=- cDNA FLJ56462, highly similar to SAPS domain family member 1	IPI00910203	43141		3	3
Gene_Symbol=TXNDC5;MUTED thioredoxin domain containing 5 isoform 2	IPI00395646	43658		3	3
Gene_Symbol=C17orf75 Protein Njmu-R1	IPI00029473	44610		3	3
Gene_Symbol=LANCL1 LanC-like protein 1	IPI00005724	45272		3	3
Gene_Symbol=SUCLA2 Isoform 2 of Succinyl-CoA ligase [ADP-forming] subunit beta, mitochondrial	IPI00217232	48030		3	3
Gene_Symbol=NXN Isoform 1 of Nucleoredoxin	IPI00304267	48380		3	3
Gene_Symbol=SIRT1 Sirtuin (Silent mating type information regulation 2 homolog) 1	IPI00879854	49227		3	3
Gene_Symbol=PDK1 [Pyruvate dehydrogenase [lipoamide]] kinase isozyme 1, mitochondrial	IPI00014831	49232		3	3
Gene_Symbol=- cDNA FLJ50378, highly similar to Phenylalanyl-tRNA synthetase alpha chain	IPI00909657	54148		3	3
Gene_Symbol=PGM3 Isoform 2 of Phosphoacetylglucosamine mutase	IPI00643166	55480		3	3
Gene_Symbol=DLG3 synapse-associated protein 102 isoform b	IPI00647338	57929		3	3
Gene_Symbol=PABPC1 Isoform 1 of Polyadenylate-binding protein 1	IPI00008524	70667		3	3
Gene_Symbol=APBB1 Isoform 1 of Amyloid beta A4 precursor protein-binding family B member 1	IPI00010843	77239		3	3
Gene_Symbol=HECTD3 cDNA FLJ55564, highly similar to Probable E3 ubiquitin-protein ligase HECTD3	IPI00760744	81691		3	3
Gene_Symbol=ALDH18A1 Isoform Short of Delta-1-pyrroline-5-carboxylate synthetase	IPI00218547	87085		3	3
Gene_Symbol=VPS16 Isoform 1 of Vacuolar protein sorting-associated protein 16 homolog	IPI00305438	94691		3	3
Gene_Symbol=NCAPG Condensin complex subunit 3	IPI00106495	114334		3	3
Gene_Symbol=RTN4 Isoform 1 of Reticulon-4	IPI00021766	129927		3	3
Gene_Symbol=XPO5 Isoform 1 of Exportin-5	IPI00640703	136317		3	3
Gene_Symbol=WAPAL Isoform 2 of Wings apart-like protein homolog	IPI00744918	137315		3	3
Gene_Symbol=BCR Isoform 1 of Breakpoint cluster region protein	IPI00004497	142825		3	3
Gene_Symbol=IKBKAP inhibitor of kappa light polypeptide gene enhancer in B-cells, kinase complex-associated protein	IPI00743416	150263		3	3
Gene_Symbol=NF1 Isoform 1 of Neurofibromin	IPI00304235	317065		3	3
Gene_Symbol=DYNC2H1 Isoform 1 of Cytoplasmic dynein 2 heavy chain 1	IPI00788188	492668		3	3
Gene_Symbol=LARS cDNA FLJ58466, highly similar to Leucyl-tRNA synthetase, cytoplasmic	IPI00871954	129188	11	13	2
Gene_Symbol=EEF1B2 Elongation factor 1-beta	IPI00178440	24748	10	12	2
Gene_Symbol=HNRNPU cDNA FLJ54020, highly similar to Heterogeneous nuclear ribonucleoprotein U	IPI00644224	88979	10	12	2
Gene_Symbol=ATP5O ATP synthase subunit O, mitochondrial	IPI00007611	23263	9	11	2
Gene_Symbol=RPN2 cDNA, FLJ96923, highly similar to Homo sapiens ribophorin II (RPN2), mRNA	IPI00872681	69277	8	10	2
Gene_Symbol=MRPL12 39S ribosomal protein L12, mitochondrial	IPI00005537	21334	6	8	2
Gene_Symbol=RAB7A Ras-related protein Rab-7a	IPI00016342	23475	6	8	2
Gene_Symbol=RUVBL1 Isoform 2 of RuvB-like 1	IPI00788942	42115	6	8	2
Gene_Symbol=PSMD1 Isoform 2 of 26S proteasome non-ATPase regulatory subunit 1	IPI00456695	102255	5	7	2
Gene_Symbol=CAPZA1 Uncharacterized protein CAPZA1 (Fragment)	IPI00873484	31758	4	6	2
Gene_Symbol=RRM2 Ribonucleoside-diphosphate reductase M2 subunit	IPI00011118	51081	4	6	2
Gene_Symbol=RARS Isoform Monomeric of Arginyl-tRNA synthetase, cytoplasmic	IPI00759723	67132	4	6	2
Gene_Symbol=VPS35 Vacuolar protein sorting-associated protein 35	IPI00018931	91707	4	6	2
Gene_Symbol=DCTN3 Isoform 3 of Dynactin subunit 3	IPI00514971	19455	3	5	2
Gene_Symbol=PSMA8 Isoform 2 of Proteasome subunit alpha type-7-like	IPI00219950	27872	3	5	2
Gene_Symbol=BUB3 BUB3 budding uninhibited by benzimidazoles 3 isoform b	IPI00514701	36754	3	5	2
Gene_Symbol=MRPS22 23 kDa protein	IPI00793335	41269	3	5	2
Gene_Symbol=AHCY Adenosylhomocysteinase	IPI00012007	47704	3	5	2
Gene_Symbol=ACLY cDNA FLJ56442, highly similar to ATP-citrate synthase	IPI00394838	125134	3	5	2
Gene_Symbol=PYCR2 Pyrroline-5-carboxylate reductase 2	IPI00470610	33624	2	4	2
Gene_Symbol=COPE Coatomer subunit epsilon	IPI00465132	34470	2	4	2
Gene_Symbol=PSMD7 26S proteasome non-ATPase regulatory subunit 7	IPI00019927	37012	2	4	2
Gene_Symbol=VAMP8 Vesicle-associated membrane protein 8	IPI00030911	11421		2	2
Gene_Symbol=- 13 kDa protein	IPI00249267	13432		2	2
Gene_Symbol=MRPL22 mitochondrial ribosomal protein L22 isoform b	IPI00556611	14493		2	2
Gene_Symbol=COPS7B Isoform 2 of COP9 signalosome complex subunit 7b	IPI00478990	18143		2	2
Gene_Symbol=MID1IP1 Mid1-interacting protein 1	IPI00009730	20186		2	2
Gene_Symbol=RAB14 20 kDa protein	IPI00646415	20394		2	2
Gene_Symbol=PDCD6 Programmed cell death protein 6	IPI00025277	21855		2	2
Gene_Symbol=PSMB3 Proteasome subunit beta type-3	IPI00028004	22934		2	2
Gene_Symbol=SDF2 Stromal cell-derived factor 2	IPI00293167	23011		2	2
Gene_Symbol=CLTA Isoform Non-brain of Clathrin light chain A	IPI00216393	23648		2	2
Gene_Symbol=TMED1 Transmembrane emp24 domain-containing protein 1	IPI00009976	25191		2	2
Gene_Symbol=PRKAG1 AMP-activated protein kinase, noncatalytic gamma-1 subunit isoform 2	IPI00883914	28269		2	2
Gene_Symbol=NUBP2 C447E6.1	IPI00872338	28754		2	2
Gene_Symbol=MRPL4 Isoform 2 of 39S ribosomal protein L4, mitochondrial	IPI00107137	29489		2	2
Gene_Symbol=ETFA electron transfer flavoprotein, alpha polypeptide isoform b	IPI00895865	30012		2	2
Gene_Symbol=DHRS13 30 kDa protein	IPI00790184	30141		2	2
Gene_Symbol=HNRNPAB Isoform 3 of Heterogeneous nuclear ribonucleoprotein A/B	IPI00334713	30574		2	2
Gene_Symbol=ATP1B3 Sodium/potassium-transporting ATPase subunit beta-3	IPI00008167	31498		2	2
Gene_Symbol=SRM Spermidine synthase	IPI00292020	33814		2	2
Gene_Symbol=MTHFD2 cDNA, FLJ93628, Homo sapiens methylene tetrahydrofolate dehydrogenase (NAD+dependent), methenyltetrah	IPI00873127	37306		2	2
Gene_Symbol=CALU cDNA FLJ31776 fis, clone NT2RI2008141, highly similar to CALUMENIN	IPI00789155	38037		2	2
Gene_Symbol=PRPSAP1 phosphoribosyl pyrophosphate synthetase-associated protein 1	IPI00797603	42455		2	2
Gene_Symbol=- cDNA FLJ58500, highly similar to Cytoplasmic dynein 1 light intermediate chain 1	IPI00909015	43110		2	2
Gene_Symbol=ACTL6A Isoform 2 of Actin-like protein 6A	IPI00216622	43225		2	2
Gene_Symbol=OLA1 Isoform 1 of Obg-like ATPase 1	IPI00290416	44731		2	2
Gene_Symbol=ACTR10 Actin-related protein 10	IPI00302690	46294		2	2
Gene_Symbol=MPI Isoform 1 of Mannose-6-phosphate isomerase	IPI00219358	46646		2	2
Gene_Symbol=ACADM acyl-Coenzyme A dehydrogenase, C-4 to C-12 straight chain isoform b precursor	IPI00895801	47009		2	2
Gene_Symbol=MRPS27 cDNA FLJ54536, highly similar to Mitochondrial 28S ribosomal protein S27	IPI00022002	49143		2	2
Gene_Symbol=PSMC1 26S protease regulatory subunit 4	IPI00011126	49173		2	2
Gene_Symbol=GMPPA Isoform 2 of Mannose-1-phosphate guanyltransferase alpha	IPI00657888	52010		2	2
Gene_Symbol=EXOC4 EXOC4 protein	IPI00655649	53976		2	2
Gene_Symbol=ACAD9 Putative uncharacterized protein	IPI00790834	55072		2	2
Gene_Symbol=SLC1A5 Neutral amino acid transporter B(0)	IPI00019472	56586		2	2
Gene_Symbol=MAGED2 Isoform 1 of Melanoma-associated antigen D2	IPI00009542	64946		2	2
Gene_Symbol=SLC3A2;LOC442497 solute carrier family 3 (activators of dibasic and neutral amino acid transport), member 2	IPI00604710	67988		2	2
Gene_Symbol=C10orf119 Isoform 2 of UPF0557 protein C10orf119	IPI00552546	72743		2	2
Gene_Symbol=EIF2B5 Translation initiation factor eIF-2B subunit epsilon	IPI00011898	80375		2	2
Gene_Symbol=MTA1 Isoform Long of Metastasis-associated protein MTA1	IPI00012773	80781		2	2
Gene_Symbol=SSRP1 FACT complex subunit SSRP1	IPI00005154	81066		2	2
Gene_Symbol=HNRNPUL2 Heterogeneous nuclear ribonucleoprotein U-like protein 2	IPI00456887	85100		2	2
Gene_Symbol=TLK1 Isoform 1 of Serine/threonine-protein kinase tousled-like 1	IPI00339361	86697		2	2
Gene_Symbol=NCBP1 Nuclear cap-binding protein subunit 1	IPI00019380	91836		2	2
Gene_Symbol=MSH2 MutS homolog 2 variant	IPI00893933	103190		2	2
Gene_Symbol=BAT3 Isoform 1 of Large proline-rich protein BAT3	IPI00465128	119419		2	2
Gene_Symbol=IPO5 importin 5	IPI00793443	125552		2	2
Gene_Symbol=XPO6 127 kDa protein	IPI00642684	127401		2	2
Gene_Symbol=NOMO1;NOMO3 Nodal modulator 1	IPI00329352	134354		2	2
IPIr00046309	IPIr00046309	140521		2	2
Gene_Symbol=PFAS Phosphoribosylformylglycinamidine synthase	IPI00004534	144668		2	2
Gene_Symbol=PIK3R4 Phosphoinositide 3-kinase regulatory subunit 4	IPI00024006	153111		2	2
Gene_Symbol=USP47 Isoform 1 of Ubiquitin carboxyl-terminal hydrolase 47	IPI00607554	157274		2	2
Gene_Symbol=SCRIB Isoform 4 of Protein LAP4	IPI00425566	177252		2	2
Gene_Symbol=POLR2A DNA-directed RNA polymerase II subunit RPB1	IPI00031627	217214		2	2
Gene_Symbol=DICER1 dicer1	IPI00219036	218690		2	2
Gene_Symbol=NUP205 Nuclear pore complex protein Nup205	IPI00783781	227951		2	2
IPIr00743652	IPIr00743652	233767		2	2
Gene_Symbol=ARID1A Isoform 1 of AT-rich interactive domain-containing protein 1A	IPI00643722	242097		2	2
Gene_Symbol=RBM25 RNA binding motif protein 25	IPI00004273	100179	19	20	1
Gene_Symbol=- cDNA FLJ54554, highly similar to Pyruvate kinase isozymes M1/M2	IPI00910979	56262	14	15	1
Gene_Symbol=PDZD11 Isoform 2 of PDZ domain-containing protein 11	IPI00641523	19477	9	10	1
Gene_Symbol=AIFM1 Isoform 3 of Apoptosis-inducing factor 1, mitochondrial	IPI00157908	66285	9	10	1
Gene_Symbol=MARS Methionyl-tRNA synthetase, cytoplasmic	IPI00008240	101118	7	8	1
Gene_Symbol=PYCR1 cDNA FLJ56298, highly similar to Pyrroline-5-carboxylate reductase 1	IPI00550882	35967	6	7	1
Gene_Symbol=EIF3E Eukaryotic translation initiation factor 3 subunit E	IPI00013068	52211	6	7	1
Gene_Symbol=DDX1 ATP-dependent RNA helicase DDX1	IPI00293655	82427	6	7	1
Gene_Symbol=SMC3 Structural maintenance of chromosomes protein 3	IPI00219420	141553	6	7	1
Gene_Symbol=- 18 kDa protein	IPI00796554	22099	5	6	1
Gene_Symbol=PSMD11 Proteasome 26S non-ATPase subunit 11 variant (Fragment)	IPI00105598	47524	5	6	1
Gene_Symbol=SF3B4 Splicing factor 3B subunit 4	IPI00017339	44373	4	5	1
Gene_Symbol=EIF3B Isoform 2 of Eukaryotic translation initiation factor 3 subunit B	IPI00719752	99036	4	5	1
Gene_Symbol=EIF3K Eukaryotic translation initiation factor 3 subunit K	IPI00033143	25046	3	4	1
Gene_Symbol=SPTBN1 Isoform Long of Spectrin beta chain, brain 1	IPI00005614	274646	2	3	1
Gene_Symbol=SF3B1 Splicing factor 3B subunit 1	IPI00026089	145818	34	34	0
Gene_Symbol=WASF2 Wiskott-Aldrich syndrome protein family member 2	IPI00472164	54273	13	13	0
Gene_Symbol=EEF1E1 Eukaryotic translation elongation factor 1 epsilon-1	IPI00003588	19796	4	4	0
Gene_Symbol=PSMA3 Isoform 1 of Proteasome subunit alpha type-3	IPI00419249	28417	4	4	0
Gene_Symbol=RPS13 40S ribosomal protein S13	IPI00221089	17206	3	3	0
Gene_Symbol=RPL26L1 60S ribosomal protein L26-like 1	IPI00007144	17241	3	3	0
Gene_Symbol=RPSA 16 kDa protein	IPI00790580	32588	3	3	0
Gene_Symbol=ACTR2 45 kDa protein	IPI00749250	45359	3	3	0
Gene_Symbol=MARCKS Myristoylated alanine-rich C-kinase substrate	IPI00219301	31540	2	2	0
Gene_Symbol=- cDNA FLJ53237, highly similar to Caseinolytic peptidase B protein	IPI00910365	74484	2	2	0
Gene_Symbol=COPB2 Coatomer subunit beta	IPI00220219	102484	2	2	0
Gene_Symbol=STATH Statherin	IPI00022990	7288			0
sp|K2M1_SHEEP|	sp|K2M1_SHEEP|	12666			0
Gene_Symbol=HBB Hemoglobin subunit beta	IPI00654755	15982			0
sp|KRUC_SHEEP|	sp|KRUC_SHEEP|	16084			0
sp|LALBA_BOVIN|	sp|LALBA_BOVIN|	16231			0
IPIr00217469	IPIr00217469	21089			0
IPIr00419983	IPIr00419983	22026			0
IPIr00217466	IPIr00217466	22098			0
Gene_Symbol=HIST1H1B Histone H1.5	IPI00217468	22563			0
IPIr00217467	IPIr00217467	22570			0
IPIr00217468	IPIr00217468	22862			0
sp|CASB_BOVIN|	sp|CASB_BOVIN|	25096			0
sp|TRY1_BOVIN|	sp|TRY1_BOVIN|	25410			0
sp|CTRA_BOVIN|	sp|CTRA_BOVIN|	25652			0
sp|CTRB_BOVIN|	sp|CTRB_BOVIN|	25741			0
sp|CAS2_BOVIN|	sp|CAS2_BOVIN|	26006			0
Gene_Symbol=NUDT21 Cleavage and polyadenylation specificity factor subunit 5	IPI00646917	26213			0
sp|TRY2_BOVIN|	sp|TRY2_BOVIN|	26276			0
Gene_Symbol=PRSS1 Trypsin-1	IPI00011694	26544			0
Gene_Symbol=GSTM3 Glutathione S-transferase Mu 3	IPI00246975	26545			0
sp|LYSC_LYSEN|	sp|LYSC_LYSEN|	27945			0
Gene_Symbol=KRT13 31 kDa protein	IPI00791156	30700			0
Gene_Symbol=APOA1 Apolipoprotein A-I	IPI00021841	30766			0
Gene_Symbol=SAP30BP Isoform 1 of SAP30-binding protein	IPI00549296	33856			0
Gene_Symbol=MORG1 Mitogen-activated protein kinase organizer 1	IPI00031581	34329			0
sp|SSPA_STAAU|	sp|SSPA_STAAU|	36314			0
Gene_Symbol=DHPS Isoform Long of Deoxyhypusine synthase	IPI00026829	40958			0
Gene_Symbol=ACTBL2 Beta-actin-like protein 2	IPI00003269	41990			0
Gene_Symbol=RBM17 Splicing factor 45	IPI00176706	44950			0
Gene_Symbol=HP Haptoglobin	IPI00902590	45193			0
Gene_Symbol=APOA4 apolipoprotein A-IV precursor	IPI00847179	45368			0
sp|K1HA_HUMAN|	sp|K1HA_HUMAN|	45927			0
Gene_Symbol=SERPINA1 Isoform 1 of Alpha-1-antitrypsin	IPI00553177	46725			0
Gene_Symbol=SERPINA3 Isoform 1 of Alpha-1-antichymotrypsin	IPI00847635	47639			0
sp|K1H2_HUMAN|	sp|K1H2_HUMAN|	50312			0
sp|K1H8_HUMAN|	sp|K1H8_HUMAN|	50483			0
Gene_Symbol=HPX Hemopexin	IPI00022488	51664			0
Gene_Symbol=MFAP1 Microfibrillar-associated protein 1	IPI00022790	51947			0
Gene_Symbol=U2AF2 Isoform 2 of Splicing factor U2AF 65 kDa subunit	IPI00830039	53112			0
sp|K2M2_SHEEP|	sp|K2M2_SHEEP|	53673			0
Gene_Symbol=IGHA1;IGHV3OR16-13 IGHA1 protein	IPI00061977	54144			0
Gene_Symbol=A1BG alpha 1B-glycoprotein precursor	IPI00745089	54242			0
Gene_Symbol=VTN Vitronectin	IPI00298971	54296			0
Gene_Symbol=PRPF19 Pre-mRNA-processing factor 19	IPI00004968	55172			0
sp|AMYS_HUMAN|	sp|AMYS_HUMAN|	57755			0
Gene_Symbol=PUF60 Isoform 1 of Poly(U)-binding-splicing factor PUF60	IPI00069750	58166			0
Gene_Symbol=SERPING1 cDNA FLJ58826, highly similar to Plasma protease C1 inhibitor	IPI00879931	59484			0
sp|KRHB4_HUMAN|	sp|KRHB4_HUMAN|	64888			0
Gene_Symbol=USP39 U4/U6.U5 tri-snRNP-associated protein 2	IPI00419844	65371			0
Gene_Symbol=AFP Alpha-fetoprotein	IPI00022443	68673			0
Gene_Symbol=DDX41 Probable ATP-dependent RNA helicase DDX41	IPI00007208	69830			0
Gene_Symbol=PLS3 plastin 3	IPI00216694	70802			0
Gene_Symbol=DHX35 DEAH (Asp-Glu-Ala-His) box polypeptide 35	IPI00642913	76042			0
Gene_Symbol=TF Serotransferrin	IPI00022463	77039			0
Gene_Symbol=GSN Isoform 1 of Gelsolin	IPI00026314	85694			0
Gene_Symbol=TFIP11 Isoform 1 of Tuftelin-interacting protein 11	IPI00015924	96819			0
Gene_Symbol=SRRM1 Isoform 1 of Serine/arginine repetitive matrix protein 1	IPI00647720	102331			0
Gene_Symbol=ITIH4 inter-alpha (globulin) inhibitor H4	IPI00896419	103360			0
Gene_Symbol=C21orf66 Isoform A of GC-rich sequence DNA-binding factor homolog	IPI00001364	104802			0
Gene_Symbol=ITIH2 Inter-alpha (Globulin) inhibitor H2	IPI00645038	105216			0
Gene_Symbol=SKIV2L2 Superkiller viralicidic activity 2-like 2	IPI00647217	117803			0
Gene_Symbol=CP Ceruloplasmin	IPI00017601	122201			0
Gene_Symbol=CFH Isoform 1 of Complement factor H	IPI00029739	139095			0
Gene_Symbol=CFB cDNA FLJ55673, highly similar to Complement factor B	IPI00019591	140947			0
Gene_Symbol=A2M Alpha-2-macroglobulin	IPI00478003	163287			0
Gene_Symbol=C3 Complement C3 (Fragment)	IPI00783987	187163			0
Gene_Symbol=DADB-112B14.11 Complement component 4B	IPI00887154	192765			0
Gene_Symbol=CYFIP1 Isoform 1 of Cytoplasmic FMR1-interacting protein 1	IPI00644231	145190	77	76	-1
Gene_Symbol=HNRNPL heterogeneous nuclear ribonucleoprotein L isoform a	IPI00027834	64124	60	59	-1
Gene_Symbol=NCKAP1 NCK-associated protein 1 isoform 2	IPI00409684	129518	39	38	-1
Gene_Symbol=- cDNA FLJ61590, moderately similar to Pleckstrin homology domain-containing family A member 5 (Fragment)	IPI00910030	135974	22	21	-1
Gene_Symbol=QARS Glutaminyl-tRNA synthetase	IPI00026665	89650	14	13	-1
Gene_Symbol=NANS Sialic acid synthase	IPI00147874	40295	11	10	-1
Gene_Symbol=THOP1 Thimet oligopeptidase	IPI00549189	78835	9	8	-1
Gene_Symbol=EIF4A1 46 kDa protein	IPI00871852	46144	8	7	-1
Gene_Symbol=MAP1B Microtubule-associated protein 1B	IPI00008868	270634	8	7	-1
Gene_Symbol=ATP5F1 ATP synthase, H+ transporting, mitochondrial F0 complex, subunit B1	IPI00456747	22262	7	6	-1
Gene_Symbol=- cDNA FLJ52947, highly similar to GrpE protein homolog 1, mitochondrial	IPI00909181	21886	6	5	-1
Gene_Symbol=HNRNPK Isoform 3 of Heterogeneous nuclear ribonucleoprotein K	IPI00807545	50966	6	5	-1
Gene_Symbol=SFRS3 cDNA FLJ52832, highly similar to Splicing factor, arginine/serine-rich 3	IPI00843996	14185	5	4	-1
Gene_Symbol=TPM3 Putative uncharacterized protein DKFZp686J1372	IPI00642042	29020	5	4	-1
Gene_Symbol=PSMB4 Proteasome subunit beta type-4	IPI00555956	29190	5	4	-1
Gene_Symbol=HAT1 Histone acetyltransferase type B catalytic subunit	IPI00024719	39775	5	4	-1
Gene_Symbol=- cDNA FLJ53378, highly similar to Eukaryotic translation initiation factor 3 subunit 8	IPI00910003	105343	5	4	-1
Gene_Symbol=VARS Valyl-tRNA synthetase	IPI00893918	140471	5	4	-1
Gene_Symbol=EIF3H cDNA FLJ35809 fis, clone TESTI2006016, highly similar to Eukaryotic translation initiation factor 3 su	IPI00647650	41574	4	3	-1
Gene_Symbol=MRPL13 18 kDa protein	IPI00792439	17834	3	2	-1
Gene_Symbol=IMPDH2 Inosine-5-monophosphate dehydrogenase 2	IPI00291510	55795	3	2	-1
Gene_Symbol=- cDNA FLJ58626, highly similar to Endoplasmin	IPI00908897	64080	3	2	-1
Gene_Symbol=MCCC1 Methylcrotonoyl-CoA carboxylase subunit alpha, mitochondrial	IPI00024580	68325	105	103	-2
Gene_Symbol=SPTAN1 Isoform 2 of Spectrin alpha chain, brain	IPI00871535	282194	17	15	-2
Gene_Symbol=HIST1H4F;HIST1H4J;HIST1H4A;HIST1H4C;HIST1H4E;HIST1H4L;HIST1H4K;HIST1H4I;HIST2H4B;HIST4H4;HIST1H4D;HIST1H4B;H	IPI00453473	11350	10	8	-2
Gene_Symbol=HLCS Biotin--protein ligase	IPI00301907	80755	10	8	-2
Gene_Symbol=PSMD3 26S proteasome non-ATPase regulatory subunit 3	IPI00011603	60970	8	6	-2
Gene_Symbol=EIF3A Eukaryotic translation initiation factor 3 subunit A	IPI00029012	166578	8	6	-2
Gene_Symbol=- Uncharacterized protein ENSP00000343748	IPI00472119	29957	7	5	-2
Gene_Symbol=EIF3G Eukaryotic translation initiation factor 3 subunit G	IPI00290460	35597	7	5	-2
Gene_Symbol=ALDOA cDNA FLJ56890, highly similar to Fructose-bisphosphate aldolase A	IPI00796333	45250	7	5	-2
Gene_Symbol=RPS24 Isoform 2 of 40S ribosomal protein S24	IPI00847986	15309	5	3	-2
Gene_Symbol=EIF3F cDNA FLJ36192 fis, clone TESTI2027450, highly similar to Eukaryotic translation initiation factor 3 su	IPI00654777	39133	5	3	-2
Gene_Symbol=HTATSF1 cDNA FLJ60139, highly similar to Homo sapiens HIV TAT specific factor 1 (HTATSF1), mRNA	IPI00644220	82013	5	3	-2
Gene_Symbol=SPIN1 Spindlin-1	IPI00550655	29586	4	2	-2
Gene_Symbol=CBR1 Carbonyl reductase [NADPH] 1	IPI00295386	30362	4	2	-2
Gene_Symbol=RPL18 60S ribosomal protein L18	IPI00215719	21618	2		-2
Gene_Symbol=GSN Gelsolin	IPI00796316	22933	2		-2
Gene_Symbol=RPA2 Isoform 2 of Replication protein A 32 kDa subunit	IPI00647667	30143	2		-2
Gene_Symbol=- 33 kDa protein	IPI00848107	32514	2		-2
Gene_Symbol=MDH2 Malate dehydrogenase, mitochondrial	IPI00291006	35517	2		-2
Gene_Symbol=ALDOC Fructose-bisphosphate aldolase	IPI00792375	36282	2		-2
Gene_Symbol=PPP1CA Serine/threonine-protein phosphatase PP1-alpha catalytic subunit	IPI00550451	37499	2		-2
Gene_Symbol=TFG TFG protein	IPI00796921	40682	2		-2
Gene_Symbol=P4HB cDNA FLJ59430, highly similar to Protein disulfide-isomerase	IPI00878551	51240	2		-2
Gene_Symbol=PSMD12 26S proteasome non-ATPase regulatory subunit 12	IPI00185374	52895	2		-2
Gene_Symbol=NMT1 Isoform Long of Glycylpeptide N-tetradecanoyltransferase 1	IPI00329692	56796	2		-2
Gene_Symbol=SRPK1 SFRS protein kinase 1	IPI00644437	62026	2		-2
Gene_Symbol=SEPT9 septin 9 isoform b	IPI00784808	64673	2		-2
Gene_Symbol=HNRNPR Heterogeneous nuclear ribonucleoprotein-R2	IPI00856038	66973	2		-2
Gene_Symbol=SDF2L1 Dihydropyrimidinase-like 2	IPI00106642	67009	2		-2
Gene_Symbol=HNRNPM Isoform 2 of Heterogeneous nuclear ribonucleoprotein M	IPI00383296	73611	2		-2
Gene_Symbol=STRN4 zinedin isoform 2	IPI00741970	81258	2		-2
Gene_Symbol=CTNNB1 85 kDa protein	IPI00903028	85494	2		-2
Gene_Symbol=ACAD11 Isoform 1 of Acyl-CoA dehydrogenase family member 11	IPI00420065	87280	2		-2
Gene_Symbol=DHX36 113 kDa protein	IPI00873284	113087	2		-2
Gene_Symbol=SMARCC1 SWI/SNF related, matrix associated, actin dependent regulator of chromatin, subfamily c, member 1	IPI00797830	122914	2		-2
Gene_Symbol=IQGAP1 Ras GTPase-activating-like protein IQGAP1	IPI00009342	189273	2		-2
Gene_Symbol=IARS isoleucyl-tRNA synthetase	IPI00877938	144499	29	26	-3
Gene_Symbol=CCT4 T-complex protein 1, delta subunit	IPI00873222	55340	10	7	-3
Gene_Symbol=RUVBL2 RuvB-like 2	IPI00009104	51146	9	6	-3
Gene_Symbol=CKAP4 Isoform 2 of Cytoskeleton-associated protein 4	IPI00604713	62057	7	4	-3
Gene_Symbol=PSMC2 26S protease regulatory subunit 7	IPI00021435	48623	5	2	-3
Gene_Symbol=- C7 protein	IPI00642632	11229	3		-3
Gene_Symbol=hCG_2033311 hypothetical protein LOC644928	IPI00479694	12960	3		-3
Gene_Symbol=SNRPD3 cDNA FLJ51872, highly similar to Small nuclear ribonucleoprotein Sm D3	IPI00878876	13275	3		-3
Gene_Symbol=HIST2H2AA4;HIST2H2AA3 Histone H2A type 2-A	IPI00216457	14079	3		-3
Gene_Symbol=hCG_2001000 hypothetical protein LOC729617	IPI00788093	17640	3		-3
Gene_Symbol=RPL7A Ribosomal protein L7a	IPI00478896	21531	3		-3
sp|CAS1_BOVIN|	sp|CAS1_BOVIN|	24515	3		-3
Gene_Symbol=PSMB1 Proteasome subunit beta type-1	IPI00025019	26474	3		-3
Gene_Symbol=LOC645691 similar to heterogeneous nuclear ribonucleoprotein A1	IPI00738822	32385	3		-3
Gene_Symbol=EIF3I Eukaryotic translation initiation factor 3 subunit I	IPI00012795	36488	3		-3
Gene_Symbol=PRUNE Isoform 1 of Protein prune homolog	IPI00166931	50218	3		-3
Gene_Symbol=CCT2 T-complex protein 1 subunit beta	IPI00297779	57477	3		-3
Gene_Symbol=SYNCRIP Isoform 4 of Heterogeneous nuclear ribonucleoprotein Q	IPI00402184	58727	3		-3
Gene_Symbol=EIF3D Uncharacterized protein EIF3D	IPI00791086	63896	3		-3
Gene_Symbol=HNRNPUL1 Isoform 2 of Heterogeneous nuclear ribonucleoprotein U-like protein 1	IPI00167147	90292	3		-3
Gene_Symbol=CTNND1 Isoform 2A of Catenin delta-1	IPI00219728	98045	3		-3
Gene_Symbol=AMOT Isoform 1 of Angiomotin	IPI00163085	118100	3		-3
Gene_Symbol=NCL cDNA FLJ10452 fis, clone NT2RP1000966, highly similar to NUCLEOLIN	IPI00827674	74386	18	14	-4
Gene_Symbol=HIST1H1E Histone H1.4	IPI00217467	21848	11	7	-4
Gene_Symbol=DCTN2 cDNA FLJ77785	IPI00789792	34477	9	5	-4
Gene_Symbol=GAPDH Glyceraldehyde-3-phosphate dehydrogenase	IPI00219018	36038	8	4	-4
Gene_Symbol=CCT6A T-complex protein 1 subunit zeta	IPI00027626	58014	7	3	-4
Gene_Symbol=PSMB6 20 kDa protein	IPI00789119	20344	4		-4
Gene_Symbol=SFN Isoform 2 of 14-3-3 protein sigma	IPI00411765	24321	4		-4
Gene_Symbol=SNRPA U1 small nuclear ribonucleoprotein A	IPI00012382	31268	4		-4
Gene_Symbol=SFRS1 Isoform ASF-2 of Splicing factor, arginine/serine-rich 1	IPI00218591	31983	4		-4
Gene_Symbol=KRT15 Uncharacterized protein KRT15	IPI00797326	32674	4		-4
Gene_Symbol=SSB Lupus La protein	IPI00009032	46826	4		-4
Gene_Symbol=CCT8 T-complex protein 1 subunit theta	IPI00784090	59609	4		-4
Gene_Symbol=RPA1 Replication protein A 70 kDa DNA-binding subunit	IPI00020127	68131	4		-4
Gene_Symbol=SF3B2 Putative uncharacterized protein DKFZp781L0540 (Fragment)	IPI00477803	100228	18	13	-5
Gene_Symbol=- 21 kDa protein	IPI00877807	20504	17	12	-5
Gene_Symbol=EEF1G 50 kDa protein	IPI00747497	50005	15	10	-5
Gene_Symbol=XRCC6 X-ray repair complementing defective repair in Chinese hamster cells 6	IPI00893179	69834	11	6	-5
Gene_Symbol=PHGDH D-3-phosphoglycerate dehydrogenase	IPI00011200	56643	9	4	-5
Gene_Symbol=PPIA Peptidyl-prolyl cis-trans isomerase	IPI00877002	24360	7	2	-5
Gene_Symbol=STMN1 Stathmin 1/oncoprotein 18	IPI00643115	13475	5		-5
Gene_Symbol=RPLP0 60S acidic ribosomal protein P0	IPI00556485	27421	5		-5
Gene_Symbol=- cDNA FLJ53125, highly similar to Phosphoglycerate kinase 1	IPI00908661	35030	5		-5
Gene_Symbol=NONO Non-POU domain-containing octamer-binding protein	IPI00304596	54228	5		-5
Gene_Symbol=CTTN cortactin isoform b	IPI00062884	57460	5		-5
Gene_Symbol=ANXA6 Annexin A6	IPI00221226	75866	5		-5
Gene_Symbol=DSP Isoform DPI of Desmoplakin	IPI00013933	331832	5		-5
Gene_Symbol=YBX1 Nuclease-sensitive element-binding protein 1	IPI00031812	35914	16	10	-6
Gene_Symbol=HNRNPA2B1 Isoform A2 of Heterogeneous nuclear ribonucleoproteins A2/B1	IPI00414696	35992	6		-6
Gene_Symbol=- cDNA FLJ78387	IPI00876888	60092	6		-6
Gene_Symbol=WASF1 Wiskott-Aldrich syndrome protein family member 1	IPI00022007	61644	12	5	-7
Gene_Symbol=IGKC IGKC protein	IPI00472961	25632	7		-7
Gene_Symbol=- cDNA FLJ52237, highly similar to Creatine kinase B-type	IPI00908811	38681	7		-7
Gene_Symbol=RBBP7 Histone-binding protein RBBP7	IPI00395865	47807	7		-7
Gene_Symbol=CUL5 Uncharacterized protein CUL5 (Fragment)	IPI00871370	90848	7		-7
Gene_Symbol=CCT7 T-complex protein 1 subunit eta	IPI00018465	59358	17	9	-8
Gene_Symbol=EIF3EIP Putative uncharacterized protein	IPI00879876	62686	10	2	-8
Gene_Symbol=KARS lysyl-tRNA synthetase isoform 1	IPI00307092	71488	10	2	-8
Gene_Symbol=LGALS7;LGALS7B Galectin-7	IPI00219221	15059	8		-8
Gene_Symbol=DDX21 Isoform 1 of Nucleolar RNA helicase 2	IPI00015953	87342	8		-8
Gene_Symbol=DHX15 Putative pre-mRNA-splicing factor ATP-dependent RNA helicase DHX15	IPI00396435	90929	20	11	-9
Gene_Symbol=- cDNA FLJ55002, highly similar to Alpha-centractin	IPI00908883	38261	16	7	-9
Gene_Symbol=MYO6 Isoform 2 of Myosin-VI	IPI00008455	146054	15	6	-9
Gene_Symbol=C22orf28 UPF0027 protein C22orf28	IPI00550689	55200	9		-9
Gene_Symbol=- cDNA FLJ51707, highly similar to Heat-shock protein 105 kDa	IPI00910755	71199	9		-9
Gene_Symbol=ATP5A1 ATP synthase subunit alpha, mitochondrial	IPI00440493	59742	36	26	-10
Gene_Symbol=VCP 89 kDa protein	IPI00871453	89361	13	3	-10
Gene_Symbol=PSMC3 26S protease regulatory subunit 6A	IPI00018398	49194	10		-10
Gene_Symbol=CLTC Isoform 2 of Clathrin heavy chain 1	IPI00455383	187905	71	60	-11
Gene_Symbol=SF3A3 Splicing factor 3A subunit 3	IPI00029764	52417	57	46	-11
Gene_Symbol=BASP1 Brain acid soluble protein 1	IPI00299024	22678	17	6	-11
Gene_Symbol=SF3A2 SF3A2 protein (Fragment)	IPI00017341	51465	46	34	-12
Gene_Symbol=SFPQ Isoform Long of Splicing factor, proline- and glutamine-rich	IPI00010740	76148	15	3	-12
sp|K1C15_SHEEP|	sp|K1C15_SHEEP|	51261	15	2	-13
Gene_Symbol=SF3B3 Isoform 1 of Splicing factor 3B subunit 3	IPI00300371	135579	40	26	-14
sp|K1C9_HUMAN|	sp|K1C9_HUMAN|	62123	22	8	-14
Gene_Symbol=OGDH 2-oxoglutarate dehydrogenase E1 component, mitochondrial	IPI00098902	115935	17	3	-14
Gene_Symbol=TAOK1 Isoform 1 of Serine/threonine-protein kinase TAO1	IPI00002232	116080	21	6	-15
Gene_Symbol=SET Isoform 1 of Protein SET	IPI00072377	33476	316	299	-17
Gene_Symbol=HSPA4 Heat shock 70 kDa protein 4	IPI00002966	94329	52	35	-17
Gene_Symbol=KRT5 Keratin, type II cytoskeletal 5	IPI00009867	57831	22	5	-17
Gene_Symbol=DARS Aspartyl-tRNA synthetase, cytoplasmic	IPI00216951	57129	22	3	-19
Gene_Symbol=ENO1 Isoform alpha-enolase of Alpha-enolase	IPI00465248	47156	19		-19
Gene_Symbol=TAF15 Isoform Long of TATA-binding protein-associated factor 2N	IPI00294426	61825	20		-20
Gene_Symbol=ABI1 Isoform 5 of Abl interactor 1	IPI00431030	51831	43	21	-22
Gene_Symbol=SF3A1 Splicing factor 3 subunit 1	IPI00017451	88887	118	91	-27
Gene_Symbol=DLST Dihydrolipoyllysine-residue succinyltransferase component of 2-oxoglutarate dehydrogenase complex, mito	IPI00420108	48717	33	6	-27
Gene_Symbol=- cDNA FLJ50661, highly similar to Dihydrolipoyl dehydrogenase, mitochondrial	IPI00909143	49270	32	3	-29
Gene_Symbol=ACTN1 actinin, alpha 1 isoform a	IPI00759776	103058	151	107	-44
Gene_Symbol=MCCC2 Isoform 1 of Methylcrotonoyl-CoA carboxylase beta chain, mitochondrial	IPI00784044	61323	79	32	-47
Gene_Symbol=ATP5B ATP synthase subunit beta, mitochondrial	IPI00303476	56551	86	30	-56
Gene_Symbol=ATXN2L Isoform 1 of Ataxin-2-like protein	IPI00456359	113383	271	209	-62
sp|K1C10_HUMAN|	sp|K1C10_HUMAN|	59510	70	8	-62
Gene_Symbol=DBT Lipoamide acyltransferase component of branched-chain alpha-keto acid dehydrogenase complex, mitochondri	IPI00003944	53476	158	91	-67
Gene_Symbol=DDX6 Probable ATP-dependent RNA helicase DDX6	IPI00030320	54410	119	50	-69
sp|K2C1_HUMAN|	sp|K2C1_HUMAN|	65881	122	32	-90
sp|TRYP_PIG|	sp|TRYP_PIG|	24395	826	651	-175
Gene_Symbol=PCCB Propionyl-CoA carboxylase beta chain, mitochondrial	IPI00007247	58204	381	70	-311
Gene_Symbol=PCCA propionyl-Coenzyme A carboxylase, alpha polypeptide isoform a precursor	IPI00744115	80052	519	195	-324
Gene_Symbol=ACACA 265 kDa protein	IPI00793409	265577	1816	1483	-333

## Sheet: sorted by MW normalized hits
Protein Name	Accession	MW	W-contrl	w-TXUIP	Txnip-control	(Txnip-control)/MW
			DEL	DEL
Gene_Symbol=TXNIP Thioredoxin-interacting protein	IPI00007956	43649		2302	2302	0.0527389
Gene_Symbol=TXN Thioredoxin	IPI00216298	11721		388	388	0.033103
Gene_Symbol=TUBB Tubulin beta chain	IPI00011654	52038	89	607	518	0.00995426
Gene_Symbol=HSPA1A;HSPA1B cDNA FLJ54392, highly similar to Heat shock 70 kDa protein 1	IPI00845339	70031	822	1243	421	0.00601162
Gene_Symbol=TUBA1A Tubulin alpha-1A chain	IPI00180675	46300	73	350	277	0.00598272
Gene_Symbol=RPS27 Ribosomal protein S27	IPI00514399	7339		24	24	0.0032702
Gene_Symbol=RPL23 60S ribosomal protein L23	IPI00010153	14848		38	38	0.00255927
Gene_Symbol=LOC730107;LOC654085 similar to Glycine cleavage system H protein, mitochondrial	IPI00738964	18808	6	54	48	0.00255211
Gene_Symbol=LOC348262 hypothetical protein LOC348262	IPI00746221	10903	3	26	23	0.00210951
Gene_Symbol=SSBP1 Single-stranded DNA-binding protein, mitochondrial	IPI00029744	17244		29	29	0.00168174
Gene_Symbol=- 11 kDa protein	IPI00878392	11152	4	19	15	0.00134505
Gene_Symbol=RPL38 60S ribosomal protein L38	IPI00215790	8200		11	11	0.00134146
Gene_Symbol=PRDX1 19 kDa protein	IPI00640741	18960	13	38	25	0.00131857
Gene_Symbol=SNAP23 Isoform SNAP-23a of Synaptosomal-associated protein 23	IPI00010438	23341	13	41	28	0.00119961
Gene_Symbol=MYL6;MYL6B Isoform Non-muscle of Myosin light polypeptide 6	IPI00335168	16914		20	20	0.00118245
Gene_Symbol=PCNA Proliferating cell nuclear antigen	IPI00021700	28754	2	35	33	0.00114767
Gene_Symbol=MCM7 Isoform 1 of DNA replication licensing factor MCM7	IPI00299904	81306	10	98	88	0.00108233
Gene_Symbol=CFL1 Cofilin-1	IPI00012011	18485		19	19	0.00102786
Gene_Symbol=- cDNA FLJ59940, highly similar to Tubulin beta-2C chain	IPI00908605	21016	8	29	21	0.000999239
Gene_Symbol=PDIA4 Protein disulfide-isomerase A4	IPI00009904	72923		72	72	0.000987343
sp|ALBU_BOVIN|	sp|ALBU_BOVIN|	69283	21	85	64	0.000923748
Gene_Symbol=LSM12 Isoform 2 of Protein LSM12 homolog	IPI00867714	21986	36	56	20	0.00090967
Gene_Symbol=TXN2 Thioredoxin, mitochondrial	IPI00878215	18368		16	16	0.00087108
Gene_Symbol=SSR4 Translocon-associated protein subunit delta precursor	IPI00019385	20198		17	17	0.000841667
Gene_Symbol=SLC25A5 ADP/ATP translocase 2	IPI00007188	32882	5	30	25	0.000760294
Gene_Symbol=PC Pyruvate carboxylase, mitochondrial	IPI00299402	129634	321	417	96	0.000740546
Gene_Symbol=PCMT1 Isoform 2 of Protein-L-isoaspartate(D-aspartate) O-methyltransferase	IPI00828189	24679	77	95	18	0.000729365
Gene_Symbol=ATP5H Isoform 1 of ATP synthase subunit d, mitochondrial	IPI00220487	18475		13	13	0.000703654
Gene_Symbol=HSPD1 60 kDa heat shock protein, mitochondrial	IPI00784154	61044	13	53	40	0.000655265
Gene_Symbol=TUFM Tu translation elongation factor, mitochondrial precursor	IPI00027107	49862	6	36	30	0.000601661
Gene_Symbol=TRAPPC3 Uncharacterized protein TRAPPC3	IPI00640089	14988		9	9	0.00060048
Gene_Symbol=PRDX2 Uncharacterized protein PRDX2	IPI00794777	15121		9	9	0.000595199
Gene_Symbol=LOC650788 similar to 40S ribosomal protein S28	IPI00887241	10255		6	6	0.00058508
Gene_Symbol=C1QBP Complement component 1 Q subcomponent-binding protein, mitochondrial	IPI00014230	31348	5	23	18	0.000574199
Gene_Symbol=DNAJB11 DnaJ homolog subfamily B member 11	IPI00008454	40503		23	23	0.000567859
Gene_Symbol=- 12 kDa protein	IPI00796346	12466		7	7	0.000561527
Gene_Symbol=DNAJA1 DnaJ homolog subfamily A member 1	IPI00012535	44858		25	25	0.000557314
Gene_Symbol=SLC2A1 Solute carrier family 2, facilitated glucose transporter member 1	IPI00220194	54074		30	30	0.000554795
Gene_Symbol=SF3B14 Pre-mRNA branch site protein p14	IPI00032827	14568		8	8	0.000549149
Gene_Symbol=RCN2 Uncharacterized protein RCN2	IPI00790214	39127	2	23	21	0.000536714
Gene_Symbol=RPS16 RPS16 protein	IPI00450975	17091		9	9	0.000526593
Gene_Symbol=CTPS CTP synthase 1	IPI00290142	66682		35	35	0.000524879
Gene_Symbol=SNRPD2 Small nuclear ribonucleoprotein Sm D2	IPI00017963	13353	4	11	7	0.000524227
Gene_Symbol=PDIA6 Isoform 1 of Protein disulfide-isomerase A6	IPI00644989	48109		25	25	0.000519653
Gene_Symbol=C1orf57 Chromosome 1 open reading frame 57	IPI00514501	25058		13	13	0.000518796
Gene_Symbol=RAD18 6 kDa protein	IPI00879326	5965		3	3	0.000502934
Gene_Symbol=TCP1 T-complex protein 1 subunit alpha	IPI00290566	60333	19	49	30	0.00049724
Gene_Symbol=- cDNA FLJ51165, highly similar to DNA damage-binding protein 1	IPI00909251	126969	3	66	63	0.000496184
Gene_Symbol=RPS14 40S ribosomal protein S14	IPI00026271	16257	5	13	8	0.000492096
Gene_Symbol=RPS3 40S ribosomal protein S3	IPI00011253	26673	16	29	13	0.000487384
Gene_Symbol=DNAJA2 DnaJ homolog subfamily A member 2	IPI00032406	45735		22	22	0.000481032
Gene_Symbol=RPS2 40S ribosomal protein S2	IPI00013485	31309		15	15	0.000479095
Gene_Symbol=CYB5R3 34 kDa protein	IPI00871319	34120		16	16	0.000468933
Gene_Symbol=PGRMC1 Membrane-associated progesterone receptor component 1	IPI00220739	21655		10	10	0.000461787
Gene_Symbol=DNAJC10 Isoform 1 of DnaJ homolog subfamily C member 10	IPI00293260	91074		42	42	0.000461163
Gene_Symbol=VDAC1 20 kDa protein	IPI00790304	20357		9	9	0.000442108
Gene_Symbol=AHCYL1 Adenosylhomocysteinase	IPI00872261	58873		26	26	0.000441629
Gene_Symbol=RPS10 40S ribosomal protein S10	IPI00008438	18894	4	12	8	0.000423415
Gene_Symbol=- cDNA FLJ58073, moderately similar to Cathepsin B	IPI00909303	30753		13	13	0.000422723
Gene_Symbol=ARF4 14 kDa protein	IPI00792330	14295		6	6	0.000419727
Gene_Symbol=SNRPF Small nuclear ribonucleoprotein F	IPI00220528	9707		4	4	0.000412074
Gene_Symbol=AP2B1 Isoform 1 of AP-2 complex subunit beta-1	IPI00784156	104550		43	43	0.000411286
Gene_Symbol=MLLT11 Protein AF1q	IPI00011421	10044		4	4	0.000398248
Gene_Symbol=CDC2 cell division cycle 2 protein isoform 1	IPI00908424	34067		13	13	0.000381601
Gene_Symbol=- RPS9 protein (Fragment)	IPI00847192	13145		5	5	0.000380373
Gene_Symbol=YWHAE 14-3-3 protein epsilon	IPI00000816	29159	11	22	11	0.000377242
Gene_Symbol=- cDNA FLJ52777	IPI00910708	18605		7	7	0.000376243
Gene_Symbol=SLC25A3 cDNA FLJ90278 fis, clone NT2RP1000325, highly similar to Phosphate carrier protein, mitochondrialpre	IPI00790115	39919	4	19	15	0.000375761
Gene_Symbol=- cDNA FLJ59194, moderately similar to Dynein light chain 2A, cytoplasmic	IPI00910924	13346		5	5	0.000374644
Gene_Symbol=DPM1 Dolichol-phosphate mannosyltransferase	IPI00022018	29619		11	11	0.000371383
Gene_Symbol=WDR61 WD repeat-containing protein 61	IPI00019269	33567		12	12	0.000357494
Gene_Symbol=HSP90AB1 Heat shock protein HSP 90-beta	IPI00414676	83255	30	59	29	0.000348327
Gene_Symbol=PTPLAD1 Protein tyrosine phosphatase-like protein PTPLAD1	IPI00008998	43148		15	15	0.000347641
Gene_Symbol=HAGH Hydroxyacylglutathione hydrolase	IPI00745553	28845	10	20	10	0.000346681
Gene_Symbol=MRLC2 Myosin regulatory light chain	IPI00719669	20441	5	12	7	0.000342449
Gene_Symbol=RPS18;LOC100130553 40S ribosomal protein S18	IPI00013296	17703		6	6	0.000338926
Gene_Symbol=- cDNA FLJ60352, highly similar to Glutaryl-CoA dehydrogenase, mitochondrial	IPI00909645	29507	3	13	10	0.000338903
Gene_Symbol=SRPRB Signal recognition particle receptor subunit beta	IPI00295098	29690		10	10	0.000336814
Gene_Symbol=MRPL43 Isoform 4 of 39S ribosomal protein L43, mitochondrial	IPI00428288	17839		6	6	0.000336342
Gene_Symbol=ACTB Actin, cytoplasmic 1	IPI00021439	41710	38	52	14	0.000335651
Gene_Symbol=SNRPB Uncharacterized protein SNRPB	IPI00877103	29857		10	10	0.00033493
Gene_Symbol=C3orf10 Isoform 2 of Probable protein BRICK1	IPI00844425	12029		4	4	0.00033253
Gene_Symbol=CISD1 CDGSH iron sulfur domain-containing protein 1	IPI00020510	12181		4	4	0.00032838
Gene_Symbol=MRPL41 39S ribosomal protein L41, mitochondrial	IPI00217553	15366		5	5	0.000325394
Gene_Symbol=C14orf156 SRA stem-loop-interacting RNA-binding protein, mitochondrial	IPI00009922	12333		4	4	0.000324333
Gene_Symbol=YWHAQ 14-3-3 protein theta	IPI00018146	27750		9	9	0.000324324
Gene_Symbol=PDHB Isoform 2 of Pyruvate dehydrogenase E1 component subunit beta, mitochondrial	IPI00549885	37186		12	12	0.000322702
Gene_Symbol=SLC25A11 34 kDa protein	IPI00796094	34413		11	11	0.000319647
Gene_Symbol=FAM91A1 Protein FAM91A1	IPI00152671	93964		29	29	0.000308629
Gene_Symbol=SNRPD1 16 kDa protein	IPI00903286	16218	6	11	5	0.000308299
Gene_Symbol=AP2A1 Isoform A of AP-2 complex subunit alpha-1	IPI00304577	107554		33	33	0.000306823
Gene_Symbol=ATP5C1 Isoform Liver of ATP synthase subunit gamma, mitochondrial	IPI00478410	32982	2	12	10	0.000303196
Gene_Symbol=DNAJA3 Isoform 2 of DnaJ homolog subfamily A member 3, mitochondrial	IPI00179187	49650		15	15	0.000302115
Gene_Symbol=LDHA Isoform 1 of L-lactate dehydrogenase A chain	IPI00217966	36675		11	11	0.000299932
Gene_Symbol=- cDNA FLJ53754, highly similar to Transmembrane emp24 domain-containing protein 10	IPI00911085	20043	2	8	6	0.000299356
Gene_Symbol=NDUFA5 NADH dehydrogenase [ubiquinone] 1 alpha subcomplex subunit 5	IPI00554681	13442		4	4	0.000297575
Gene_Symbol=- cDNA FLJ75174, highly similar to Homo sapiens calmodulin 1 (phosphorylase kinase, delta), mRNA	IPI00794543	16822	6	11	5	0.00029723
Gene_Symbol=DYNLT1 Dynein, light chain, Tctex-type 1	IPI00479503	10184		3	3	0.00029458
Gene_Symbol=PCBP1 Poly(rC)-binding protein 1	IPI00016610	37487		11	11	0.000293435
Gene_Symbol=IRS4 Insulin receptor substrate 4	IPI00020729	133768	3	42	39	0.00029155
Gene_Symbol=C4orf30 Uncharacterized protein C4orf30	IPI00015609	24178		7	7	0.000289519
Gene_Symbol=TIMM13 Mitochondrial import inner membrane translocase subunit Tim13	IPI00001589	10484		3	3	0.00028615
Gene_Symbol=FAM96B UPF0195 protein FAM96B	IPI00007024	17647		5	5	0.000283334
Gene_Symbol=SEC22B Vesicle-trafficking protein SEC22b	IPI00006865	24727		7	7	0.000283091
Gene_Symbol=COPS8 COP9 signalosome subunit 8 isoform 2	IPI00377080	17894		5	5	0.000279423
Gene_Symbol=EPPK1 Epiplakin	IPI00010951	555722	64	219	155	0.000278916
Gene_Symbol=RPS8 25 kDa protein	IPI00872430	25175		7	7	0.000278054
Gene_Symbol=STRAP cDNA FLJ51909, highly similar to Serine-threonine kinase receptor-associatedprotein	IPI00294536	39763	6	17	11	0.000276639
Gene_Symbol=NPM1 Isoform 1 of Nucleophosmin	IPI00549248	32562		9	9	0.000276396
Gene_Symbol=PRKDC Isoform 1 of DNA-dependent protein kinase catalytic subunit	IPI00296337	469145	26	155	129	0.000274968
Gene_Symbol=GPSN2 Isoform 2 of Synaptic glycoprotein SC2	IPI00301279	18232		5	5	0.000274243
Gene_Symbol=RPS15A 40S ribosomal protein S15a	IPI00221091	14823	4	8	4	0.000269851
Gene_Symbol=SKP1 Isoform 1 of S-phase kinase-associated protein 1	IPI00301364	18642		5	5	0.000268212
Gene_Symbol=PSMC5 cDNA FLJ75514, highly similar to S.scrofa putative 26S protease subunit	IPI00745502	44772	13	25	12	0.000268025
Gene_Symbol=RAB11A 22 kDa protein	IPI00795676	22471		6	6	0.000267011
Gene_Symbol=ATP5L ATP synthase subunit g, mitochondrial	IPI00027448	11412		3	3	0.000262881
Gene_Symbol=LOC285176 similar to ribosomal protein L10	IPI00886943	11477		3	3	0.000261392
Gene_Symbol=RAB18 Ras-related protein Rab-18	IPI00014577	22961		6	6	0.000261313
Gene_Symbol=MCM3 cDNA FLJ55599, highly similar to DNA replication licensing factor MCM3	IPI00013214	95905	3	28	25	0.000260675
Gene_Symbol=MRPL49 39S ribosomal protein L49, mitochondrial	IPI00013195	19183		5	5	0.000260647
Gene_Symbol=MCM4 cDNA FLJ54365, highly similar to DNA replication licensing factor MCM4	IPI00795318	92721		24	24	0.000258841
Gene_Symbol=LRRC59 Leucine-rich repeat-containing protein 59	IPI00396321	34920		9	9	0.000257732
Gene_Symbol=RAB2A Ras-related protein Rab-2A	IPI00031169	23531		6	6	0.000254983
Gene_Symbol=SDHB Succinate dehydrogenase [ubiquinone] iron-sulfur subunit, mitochondrial	IPI00294911	31615		8	8	0.000253044
Gene_Symbol=- 28 kDa protein	IPI00879359	27729	5	12	7	0.000252443
Gene_Symbol=SYNJ2BP Synaptojanin-2-binding protein	IPI00299193	15913		4	4	0.000251367
Gene_Symbol=CHCHD4 Isoform 1 of Mitochondrial intermembrane space import and assembly protein 40	IPI00748354	15980		4	4	0.000250313
Gene_Symbol=TRAPPC4 Trafficking protein particle complex subunit 4	IPI00007691	24325		6	6	0.00024666
Gene_Symbol=P4HA1 Isoform 2 of Prolyl 4-hydroxylase subunit alpha-1	IPI00218682	60957	3	18	15	0.000246075
Gene_Symbol=PFDN2 Prefoldin subunit 2	IPI00006052	16632		4	4	0.0002405
Gene_Symbol=PRDX5 Uncharacterized protein PRDX5 (Fragment)	IPI00876999	16869		4	4	0.000237121
Gene_Symbol=hCG_39912 hypothetical protein LOC642250	IPI00887088	21298	3	8	5	0.000234764
Gene_Symbol=PYCRL pyrroline-5-carboxylate reductase-like	IPI00646105	29879		7	7	0.000234278
Gene_Symbol=NME2 Nucleoside diphosphate kinase	IPI00604590	30122	6	13	7	0.000232388
Gene_Symbol=NDUFS3 NADH dehydrogenase [ubiquinone] iron-sulfur protein 3, mitochondrial	IPI00025796	30227		7	7	0.000231581
Gene_Symbol=- cDNA FLJ54106, moderately similar to Synaptic vesicle membrane protein VAT-1 homolog	IPI00909022	34876	4	12	8	0.000229384
Gene_Symbol=OAT Ornithine aminotransferase, mitochondrial	IPI00022334	48521		11	11	0.000226706
Gene_Symbol=MTHFD1 C-1-tetrahydrofolate synthase, cytoplasmic	IPI00218342	101555		23	23	0.000226478
Gene_Symbol=PPP2CA Serine/threonine protein phosphatase	IPI00815784	35537	2	10	8	0.000225117
Gene_Symbol=ACOT8 Acyl-coenzyme A thioesterase 8	IPI00298202	35904		8	8	0.000222816
Gene_Symbol=RAB10 Ras-related protein Rab-10	IPI00016513	22525		5	5	0.000221976
Gene_Symbol=BAX Isoform Epsilon of Apoptosis regulator BAX	IPI00071059	18113		4	4	0.000220836
Gene_Symbol=EEF2 Elongation factor 2	IPI00186290	95332	6	27	21	0.000220283
Gene_Symbol=RPN1 Dolichyl-diphosphooligosaccharide--protein glycosyltransferase 67 kDa subunit precursor	IPI00025874	72769		16	16	0.000219874
Gene_Symbol=CCT5 T-complex protein 1 subunit epsilon	IPI00010720	59662	8	21	13	0.000217894
Gene_Symbol=SSR1 Isoform 1 of Translocon-associated protein subunit alpha	IPI00301021	32222		7	7	0.000217243
Gene_Symbol=COPS7A 18 kDa protein	IPI00798179	18476		4	4	0.000216497
Gene_Symbol=- cDNA FLJ57664, highly similar to Mitochondrial 28S ribosomal protein S29	IPI00910684	41709		9	9	0.000215781
Gene_Symbol=H2BFS Histone H2B type F-S	IPI00477495	13927		3	3	0.000215409
Gene_Symbol=NME3 Nucleoside diphosphate kinase 3	IPI00012315	18998		4	4	0.000210548
Gene_Symbol=DYNC1H1 Cytoplasmic dynein 1 heavy chain 1	IPI00456969	532486	28	140	112	0.000210334
Gene_Symbol=AHSA1 Activator of 90 kDa heat shock protein ATPase homolog 1	IPI00030706	38261		8	8	0.00020909
Gene_Symbol=PPIH Peptidyl-prolyl cis-trans isomerase	IPI00645020	14475		3	3	0.000207254
Gene_Symbol=EMD Emerin	IPI00032003	28979		6	6	0.000207046
Gene_Symbol=TIMM50 Isoform 1 of Mitochondrial import inner membrane translocase subunit TIM50	IPI00656071	39635		8	8	0.000201842
Gene_Symbol=TPD52L2 Isoform 2 of Tumor protein D54	IPI00221178	19886		4	4	0.000201147
Gene_Symbol=PRDX6 Peroxiredoxin-6	IPI00220301	25018	3	8	5	0.000199856
Gene_Symbol=MRPS25 28S ribosomal protein S25, mitochondrial	IPI00013167	20101		4	4	0.000198995
Gene_Symbol=RPL11 Isoform 2 of 60S ribosomal protein L11	IPI00746438	20108	6	10	4	0.000198926
Gene_Symbol=HNRNPF Heterogeneous nuclear ribonucleoprotein F	IPI00003881	45660		9	9	0.000197109
Gene_Symbol=AKAP8L A-kinase anchor protein 8-like	IPI00297455	71634		14	14	0.000195438
Gene_Symbol=RAE1 mRNA export factor	IPI00019733	40956		8	8	0.000195332
Gene_Symbol=SDHA SDHA protein	IPI00879322	56624		11	11	0.000194264
Gene_Symbol=SERPINH1 Serpin H1	IPI00032140	46428		9	9	0.000193849
Gene_Symbol=MCM6 DNA replication licensing factor MCM6	IPI00031517	92885		18	18	0.000193788
Gene_Symbol=C2orf7 Protease-associated domain-containing protein of 21 kDa	IPI00031138	21027	4	8	4	0.000190232
Gene_Symbol=HSPA9 Stress-70 protein, mitochondrial	IPI00007765	73675	82	96	14	0.000190024
Gene_Symbol=RPS20 5 kDa protein	IPI00796373	15989	9	12	3	0.000187629
Gene_Symbol=PELO Protein pelota homolog	IPI00106698	43367		8	8	0.000184472
Gene_Symbol=CYB5B Cytochrome b5 type B	IPI00641334	16315		3	3	0.00018388
Gene_Symbol=MRPS23 28S ribosomal protein S23, mitochondrial	IPI00032881	21756		4	4	0.000183857
Gene_Symbol=CDK4 17 kDa protein	IPI00790969	16639		3	3	0.000180299
Gene_Symbol=CDK5 Cell division protein kinase 5	IPI00023530	33290		6	6	0.000180234
Gene_Symbol=VAPA Vesicle-associated membrane protein-associated protein A	IPI00170692	27878		5	5	0.000179353
Gene_Symbol=H1FX Histone H1x	IPI00021924	22472		4	4	0.000177999
Gene_Symbol=MLF2 Myeloid leukemia factor 2	IPI00023095	28134		5	5	0.000177721
Gene_Symbol=DDOST dolichyl-diphosphooligosaccharide-protein glycosyltransferase precursor	IPI00297084	50788	4	13	9	0.000177207
Gene_Symbol=SNRPA1 U2 small nuclear ribonucleoprotein A	IPI00297477	28401	11	16	5	0.00017605
Gene_Symbol=RAB9A Ras-related protein Rab-9A	IPI00016372	22822		4	4	0.000175269
Gene_Symbol=POLR2H DNA-directed RNA polymerases I, II, and III subunit RPABC3	IPI00003309	17126		3	3	0.000175172
Gene_Symbol=VAMP8 Vesicle-associated membrane protein 8	IPI00030911	11421		2	2	0.000175116
Gene_Symbol=RPS5 40S ribosomal protein S5	IPI00008433	22861		4	4	0.00017497
Gene_Symbol=PSMC6 proteasome 26S ATPase subunit 6	IPI00021926	45785	7	15	8	0.00017473
Gene_Symbol=NPEPPS Puromycin-sensitive aminopeptidase	IPI00026216	103271		18	18	0.000174299
Gene_Symbol=C20orf3 Adipocyte plasma membrane-associated protein	IPI00031131	46468		8	8	0.000172161
Gene_Symbol=GSTP1 Glutathione S-transferase P	IPI00219757	23342		4	4	0.000171365
Gene_Symbol=DHRS7B 35 kDa protein	IPI00871975	35097		6	6	0.000170955
Gene_Symbol=MAD2L1 Mitotic spindle assembly checkpoint protein MAD2A	IPI00012369	23496		4	4	0.000170242
Gene_Symbol=RAB6A Isoform 2 of Ras-related protein Rab-6A	IPI00217943	23534		4	4	0.000169967
Gene_Symbol=PNMA2 Paraneoplastic antigen Ma2	IPI00027028	41498		7	7	0.000168683
Gene_Symbol=CDKN2A Cyclin-dependent kinase inhibitor	IPI00001560	17866		3	3	0.000167917
Gene_Symbol=PHB Prohibitin variant (Fragment)	IPI00791634	29791	6	11	5	0.000167836
Gene_Symbol=MRPS26 28S ribosomal protein S26, mitochondrial	IPI00006606	24198		4	4	0.000165303
Gene_Symbol=TRIP13 Isoform 1 of Thyroid receptor-interacting protein 13	IPI00003505	48540		8	8	0.000164813
Gene_Symbol=MRPS18B Mitochondrial ribosomal protein S18B	IPI00445391	24340		4	4	0.000164339
Gene_Symbol=PSMD13 HSPC027	IPI00549672	42661	6	13	7	0.000164084
Gene_Symbol=COMT Isoform Soluble of Catechol O-methyltransferase	IPI00375513	24434		4	4	0.000163706
Gene_Symbol=NSUN2 tRNA (cytosine-5-)-methyltransferase NSUN2	IPI00306369	86465		14	14	0.000161915
Gene_Symbol=EEF1A1 Elongation factor 1-alpha	IPI00025447	50172	20	28	8	0.000159451
Gene_Symbol=CBWD2 COBW domain-containing protein 2	IPI00216734	44023		7	7	0.000159008
Gene_Symbol=CAD Putative uncharacterized protein CAD	IPI00893035	236041		37	37	0.000156752
Gene_Symbol=MT-CO2 Cytochrome c oxidase subunit 2	IPI00017510	25550		4	4	0.000156556
Gene_Symbol=AK2 Isoform 2 of Adenylate kinase isoenzyme 2, mitochondrial	IPI00218988	25599		4	4	0.000156256
Gene_Symbol=PRAF2 PRA1 family protein 2	IPI00026994	19242		3	3	0.000155909
Gene_Symbol=GALK1 cDNA FLJ56840, highly similar to Galactokinase	IPI00019383	45347	4	11	7	0.000154365
Gene_Symbol=CSNK2A1 CSNK2A1 protein	IPI00016613	45895		7	7	0.000152522
Gene_Symbol=GCS1 Mannosyl-oligosaccharide glucosidase	IPI00328170	91914		14	14	0.000152316
Gene_Symbol=PSMA5 Proteasome subunit alpha type-5	IPI00291922	26397		4	4	0.000151532
Gene_Symbol=COPS4 COP9 signalosome complex subunit 4	IPI00171844	46262		7	7	0.000151312
Gene_Symbol=MSH6 Isoform GTBP-N of DNA mismatch repair protein Msh6	IPI00384456	152785		23	23	0.000150538
Gene_Symbol=VIM Vimentin	IPI00418471	20024		3	3	0.00014982
Gene_Symbol=PSMD2 26S proteasome non-ATPase regulatory subunit 2	IPI00012268	100195	12	27	15	0.000149708
Gene_Symbol=RPL3 ribosomal protein L3 isoform b	IPI00651660	40138		6	6	0.000149484
Gene_Symbol=- 13 kDa protein	IPI00249267	13432		2	2	0.000148898
Gene_Symbol=CCT3 chaperonin containing TCP1, subunit 3 isoform c	IPI00552715	60526	11	20	9	0.000148696
Gene_Symbol=CDK2 Cell division protein kinase 2	IPI00031681	33915		5	5	0.000147427
Gene_Symbol=HSD17B12 Estradiol 17-beta-dehydrogenase 12	IPI00007676	34309		5	5	0.000145734
Gene_Symbol=PSMD6 34 kDa protein	IPI00795037	41239	2	8	6	0.000145493
Gene_Symbol=LOC653972;CBX3 Chromobox protein homolog 3	IPI00297579	20795		3	3	0.000144265
Gene_Symbol=RFC2 Isoform 2 of Replication factor C subunit 2	IPI00218280	35230		5	5	0.000141924
Gene_Symbol=YWHAH 14-3-3 protein eta	IPI00216319	28205		4	4	0.000141819
Gene_Symbol=HAX1 HCLS1 associated protein X-1	IPI00641973	28476		4	4	0.000140469
Gene_Symbol=MRPL22 mitochondrial ribosomal protein L22 isoform b	IPI00556611	14493		2	2	0.000137998
Gene_Symbol=IDH2 Isocitrate dehydrogenase [NADP], mitochondrial	IPI00011107	50898		7	7	0.00013753
Gene_Symbol=HUWE1 482 kDa protein	IPI00179298	482216		66	66	0.000136868
Gene_Symbol=TTC37 Tetratricopeptide repeat protein 37	IPI00005634	175500		24	24	0.000136752
Gene_Symbol=- cDNA FLJ56053, highly similar to Serine/threonine-protein phosphatase 2A 65 kDa regulatory subunit A alpha	IPI00910732	59134	7	15	8	0.000135286
Gene_Symbol=RPS4X 40S ribosomal protein S4, X isoform	IPI00217030	29582		4	4	0.000135217
Gene_Symbol=WDR57 cDNA FLJ56825, highly similar to WD repeat protein 57	IPI00006723	44505		6	6	0.000134816
Gene_Symbol=USP9X ubiquitin specific protease 9, X-linked isoform 3	IPI00221012	292313		39	39	0.000133419
Gene_Symbol=PSMD8 26S proteasome non-ATPase regulatory subunit 8	IPI00883744	29992		4	4	0.000133369
Gene_Symbol=RAB1C Putative Ras-related protein Rab-1C	IPI00374519	22579	3	6	3	0.000132867
Gene_Symbol=TPI1 cDNA FLJ52069, highly similar to Triosephosphate isomerase	IPI00797270	22856		3	3	0.000131257
Gene_Symbol=PSME3 Isoform 2 of Proteasome activator complex subunit 3	IPI00219445	30872		4	4	0.000129567
Gene_Symbol=POLR1C Isoform 2 of DNA-directed RNA polymerases I and III subunit RPAC1	IPI00217386	38634		5	5	0.00012942
Gene_Symbol=SUCLG2 Succinyl-CoA ligase [GDP-forming] subunit beta, mitochondrial	IPI00096066	46501		6	6	0.000129029
Gene_Symbol=RAD51L3 Isoform 3 of DNA repair protein RAD51 homolog 4	IPI00216381	23304		3	3	0.000128733
Gene_Symbol=PRPF40A formin binding protein 3	IPI00337386	108802	25	39	14	0.000128674
Gene_Symbol=TARBP2 TAR RNA-binding protein 2	IPI00219167	39061		5	5	0.000128005
Gene_Symbol=FASN Fatty acid synthase	IPI00026781	273429	3	38	35	0.000128004
Gene_Symbol=RAB5C Ras-related protein Rab-5C	IPI00016339	23469		3	3	0.000127828
Gene_Symbol=HNRNPH3 Isoform 3 of Heterogeneous nuclear ribonucleoprotein H3	IPI00216493	31510		4	4	0.000126944
Gene_Symbol=BAG2 BAG family molecular chaperone regulator 2	IPI00000643	23759		3	3	0.000126268
Gene_Symbol=PDHA1 Mitochondrial PDHA1	IPI00306301	47567		6	6	0.000126138
Gene_Symbol=UQCRC2 Cytochrome b-c1 complex subunit 2, mitochondrial	IPI00305383	48433		6	6	0.000123882
Gene_Symbol=TAGLN2 21 kDa protein	IPI00644531	24443	8	11	3	0.000122735
Gene_Symbol=C10orf58 Uncharacterized protein C10orf58	IPI00646889	24447		3	3	0.000122714
Gene_Symbol=ITCH Isoform 2 of E3 ubiquitin-protein ligase Itchy homolog	IPI00176010	98675		12	12	0.000121611
Gene_Symbol=RNH1 Ribonuclease/angiogenin inhibitor	IPI00783491	49863		6	6	0.00012033
Gene_Symbol=- cDNA FLJ61039, highly similar to Stomatin-like protein 2	IPI00908723	33324		4	4	0.000120034
Gene_Symbol=SLC25A1 Tricarboxylate transport protein, mitochondrial	IPI00294159	33999		4	4	0.000117651
Gene_Symbol=HNRNPH1 51 kDa protein	IPI00479191	51218		6	6	0.000117146
Gene_Symbol=PPT1 Palmitoyl-protein thioesterase 1	IPI00002412	34182		4	4	0.000117021
Gene_Symbol=RNF13 RING finger protein 13	IPI00151036	42801		5	5	0.00011682
Gene_Symbol=PRDX3 peroxiredoxin 3 isoform b	IPI00374151	25823	2	5	3	0.000116176
Gene_Symbol=BCKDHB 2-oxoisovalerate dehydrogenase subunit beta, mitochondrial	IPI00011276	43110		5	5	0.000115982
Gene_Symbol=PSMA2 Proteasome subunit alpha type-2	IPI00219622	25884		3	3	0.000115902
Gene_Symbol=NEK7 Serine/threonine-protein kinase Nek7	IPI00152658	34538		4	4	0.000115814
Gene_Symbol=- cDNA FLJ53464, highly similar to Threonyl-tRNA synthetase, cytoplasmic	IPI00908949	86855		10	10	0.000115134
Gene_Symbol=PGRMC2 Membrane-associated progesterone receptor component 2	IPI00005202	26154		3	3	0.000114705
Gene_Symbol=KPNB1 Importin subunit beta-1	IPI00001639	97171	4	15	11	0.000113202
Gene_Symbol=FAM62B Isoform 2 of Extended synaptotagmin-2	IPI00409635	98899		11	11	0.000111225
Gene_Symbol=- cDNA FLJ53892, highly similar to Pantothenate kinase 4	IPI00910339	81403		9	9	0.000110561
Gene_Symbol=COPS7B Isoform 2 of COP9 signalosome complex subunit 7b	IPI00478990	18143		2	2	0.000110235
Gene_Symbol=MCM5 Minichromosome maintenance complex component 5	IPI00877948	82280	2	11	9	0.000109383
Gene_Symbol=NSF Vesicle-fusing ATPase	IPI00006451	82556		9	9	0.000109017
Gene_Symbol=SKIV2L Superkiller viralicidic activity 2-like	IPI00645082	137743		15	15	0.000108898
Gene_Symbol=PFKL cDNA FLJ30173 fis, clone BRACE2000969, highly similar to 6-phosphofructokinase, liver type	IPI00902982	83116		9	9	0.000108282
Gene_Symbol=SCYE1 cDNA FLJ61202, highly similar to Multisynthetase complex auxiliary component p43	IPI00793201	37028	8	12	4	0.000108026
Gene_Symbol=RFC5 replication factor C 5 isoform 2	IPI00373883	37145		4	4	0.000107686
Gene_Symbol=LOC652826 similar to 26S proteasome ATPase subunit	IPI00738042	47008		5	5	0.000106365
Gene_Symbol=AGK Isoform 1 of Acylglycerol kinase, mitochondrial	IPI00019353	47127		5	5	0.000106096
Gene_Symbol=CNP Isoform CNPII of 2,3-cyclic-nucleotide 3-phosphodiesterase	IPI00306667	47568		5	5	0.000105113
Gene_Symbol=GFPT1 Isoform 2 of Glucosamine--fructose-6-phosphate aminotransferase [isomerizing] 1	IPI00299506	76752		8	8	0.000104232
Gene_Symbol=PHB2 cDNA FLJ56579, highly similar to Prohibitin-2	IPI00797822	29030	4	7	3	0.000103341
Gene_Symbol=DCTN3 Isoform 3 of Dynactin subunit 3	IPI00514971	19455	3	5	2	0.000102801
Gene_Symbol=WDR68 WD repeat-containing protein 68	IPI00006754	38912		4	4	0.000102796
Gene_Symbol=PPM1G Protein phosphatase 1G	IPI00006167	59260		6	6	0.000101249
Gene_Symbol=EFTUD2 116 kDa U5 small nuclear ribonucleoprotein component	IPI00003519	109431	4	15	11	0.00010052
Gene_Symbol=MID1IP1 Mid1-interacting protein 1	IPI00009730	20186		2	2	9.90786e-05
Gene_Symbol=PRKAB2 5-AMP-activated protein kinase subunit beta-2	IPI00013905	30288		3	3	9.90491e-05
Gene_Symbol=RAB14 20 kDa protein	IPI00646415	20394		2	2	9.80681e-05
Gene_Symbol=- cDNA FLJ57204, highly similar to Homo sapiens ancient ubiquitous protein 1 (AUP1), transcript variant 2, m	IPI00910371	51007		5	5	9.80258e-05
Gene_Symbol=CAPZB Isoform 2 of F-actin-capping protein subunit beta	IPI00642256	30615	3	6	3	9.79912e-05
Gene_Symbol=CANX cDNA FLJ55574, highly similar to Calnexin	IPI00020984	71491	17	24	7	9.79144e-05
Gene_Symbol=AP2A2 cDNA PSEC0195 fis, clone HEMBA1001322, highly similar to ALPHA-ADAPTIN C	IPI00166396	51341		5	5	9.73881e-05
Gene_Symbol=HLA-A Major histocompatibility complex, class I, A	IPI00894325	41307		4	4	9.68359e-05
Gene_Symbol=HSPA5 HSPA5 protein	IPI00003362	72414	82	89	7	9.66664e-05
Gene_Symbol=EIF3M Eukaryotic translation initiation factor 3 subunit M	IPI00102069	42492		4	4	9.41354e-05
Gene_Symbol=MRPL12 39S ribosomal protein L12, mitochondrial	IPI00005537	21334	6	8	2	9.37471e-05
Gene_Symbol=CAND1 Isoform 2 of Cullin-associated NEDD8-dissociated protein 1	IPI00604431	117887	4	15	11	9.33097e-05
Gene_Symbol=ILF2 Interleukin enhancer-binding factor 2	IPI00005198	43050		4	4	9.29152e-05
Gene_Symbol=PPP6C protein phosphatase 6, catalytic subunit isoform c	IPI00890827	32518		3	3	9.22566e-05
Gene_Symbol=C2orf47 Uncharacterized protein C2orf47, mitochondrial	IPI00291751	32531		3	3	9.22197e-05
Gene_Symbol=PDCD6 Programmed cell death protein 6	IPI00025277	21855		2	2	9.15122e-05
Gene_Symbol=XPOT Exportin-T	IPI00306290	109970		10	10	9.09339e-05
Gene_Symbol=CAPZA2 Uncharacterized protein CAPZA2	IPI00873113	33054		3	3	9.07606e-05
Gene_Symbol=FARSB Phenylalanyl-tRNA synthetase beta chain	IPI00300074	66118		6	6	9.07468e-05
Gene_Symbol=PRPF39 PRP39 pre-mRNA processing factor 39 homolog	IPI00878754	78422	6	13	7	8.92607e-05
Gene_Symbol=XPO1 cDNA FLJ55480, highly similar to Exportin-1	IPI00893013	123305		11	11	8.92097e-05
Gene_Symbol=ATP1A1 ATPase, Na+/K+ transporting, alpha 1 polypeptide	IPI00646182	112834	15	25	10	8.86258e-05
Gene_Symbol=- cDNA FLJ58513, highly similar to Mitochondrial-processing peptidase subunit beta, mitochondrial	IPI00909134	45493		4	4	8.79256e-05
Gene_Symbol=BRWD2 Bromodomain and WD repeat-containing protein 2	IPI00412224	136686		12	12	8.77925e-05
Gene_Symbol=DYNC1I2 Isoform 2E of Cytoplasmic dynein 1 intermediate chain 2	IPI00827859	68418	4	10	6	8.76962e-05
Gene_Symbol=DDX17 DEAD box polypeptide 17 isoform 1	IPI00023785	80268		7	7	8.72079e-05
Gene_Symbol=PSMB3 Proteasome subunit beta type-3	IPI00028004	22934		2	2	8.72068e-05
Gene_Symbol=USP7 Ubiquitin carboxyl-terminal hydrolase	IPI00646721	126272		11	11	8.71135e-05
Gene_Symbol=ACSL3 Long-chain-fatty-acid--CoA ligase 3	IPI00031397	80411		7	7	8.70528e-05
Gene_Symbol=SDF2 Stromal cell-derived factor 2	IPI00293167	23011		2	2	8.6915e-05
Gene_Symbol=PSMD14 26S proteasome non-ATPase regulatory subunit 14	IPI00024821	34565	4	7	3	8.6793e-05
Gene_Symbol=RFC3 replication factor C 3 isoform 2	IPI00373882	34744		3	3	8.63458e-05
Gene_Symbol=PRPS1 Ribose-phosphate pyrophosphokinase 1	IPI00219616	34820		3	3	8.61574e-05
Gene_Symbol=ATP5O ATP synthase subunit O, mitochondrial	IPI00007611	23263	9	11	2	8.59734e-05
Gene_Symbol=RAB7A Ras-related protein Rab-7a	IPI00016342	23475	6	8	2	8.5197e-05
Gene_Symbol=C20orf116 Isoform 2 of Uncharacterized protein C20orf116	IPI00375407	35464		3	3	8.45928e-05
Gene_Symbol=CLTA Isoform Non-brain of Clathrin light chain A	IPI00216393	23648		2	2	8.45737e-05
Gene_Symbol=SFXN1 Sideroflexin-1	IPI00009368	35606		3	3	8.42555e-05
Gene_Symbol=GARS Glycyl-tRNA synthetase	IPI00783097	83133		7	7	8.42024e-05
Gene_Symbol=RAD50 77 kDa protein	IPI00658205	154605	3	16	13	8.40852e-05
Gene_Symbol=IPO7 Importin-7	IPI00007402	119523		10	10	8.36659e-05
Gene_Symbol=ATP2A2 Uncharacterized protein ATP2A2	IPI00747443	109728	11	20	9	8.2021e-05
Gene_Symbol=FLNA Filamin A, alpha	IPI00644576	280760	19	42	23	8.19205e-05
Gene_Symbol=LDHB L-lactate dehydrogenase B chain	IPI00219217	36625	4	7	3	8.19113e-05
Gene_Symbol=SMC4 Isoform 1 of Structural maintenance of chromosomes protein 4	IPI00411559	147188		12	12	8.15284e-05
Gene_Symbol=EEF1B2 Elongation factor 1-beta	IPI00178440	24748	10	12	2	8.08146e-05
Gene_Symbol=AP2M1 Isoform 1 of AP-2 complex subunit mu-1	IPI00022256	49644		4	4	8.05737e-05
Gene_Symbol=TMED1 Transmembrane emp24 domain-containing protein 1	IPI00009976	25191		2	2	7.93934e-05
Gene_Symbol=PLOD1 cDNA FLJ59393, highly similar to Procollagen-lysine,2-oxoglutarate5-dioxygenase 1	IPI00027192	88267		7	7	7.93048e-05
Gene_Symbol=TMPO Isoform Beta of Lamina-associated polypeptide 2, isoforms beta/gamma	IPI00030131	50658		4	4	7.89609e-05
Gene_Symbol=AKAP8 A-kinase anchor protein 8	IPI00014474	76102		6	6	7.88416e-05
Gene_Symbol=YBX2 Y-box-binding protein 2	IPI00250153	38507		3	3	7.79079e-05
Gene_Symbol=MAGED1 Isoform 2 of Melanoma-associated antigen D1	IPI00398845	91958		7	7	7.61217e-05
Gene_Symbol=- cDNA FLJ55760, highly similar to Squalene synthetase	IPI00909060	53396		4	4	7.4912e-05
Gene_Symbol=NUP93 Nuclear pore complex protein Nup93	IPI00397904	93487		7	7	7.48767e-05
Gene_Symbol=LMAN2 Vesicular integral-membrane protein VIP36	IPI00009950	40214		3	3	7.46009e-05
Gene_Symbol=DIS3 Isoform 1 of Exosome complex exonuclease RRP44	IPI00746351	108998		8	8	7.33958e-05
Gene_Symbol=- cDNA FLJ51284, highly similar to Adapter-relatedprotein complex 3 mu-1 subunit	IPI00909671	41014		3	3	7.31458e-05
Gene_Symbol=SEPT2 Septin-2	IPI00014177	41476		3	3	7.2331e-05
Gene_Symbol=HADHA Trifunctional enzyme subunit alpha, mitochondrial	IPI00031522	82994		6	6	7.22944e-05
Gene_Symbol=PSMA8 Isoform 2 of Proteasome subunit alpha type-7-like	IPI00219950	27872	3	5	2	7.17566e-05
Gene_Symbol=WWP2 NEDD4-like E3 ubiquitin-protein ligase WWP2	IPI00013010	98910		7	7	7.07714e-05
Gene_Symbol=PRKAG1 AMP-activated protein kinase, noncatalytic gamma-1 subunit isoform 2	IPI00883914	28269		2	2	7.07489e-05
Gene_Symbol=CTTN CTTN protein	IPI00746806	70954		5	5	7.04682e-05
Gene_Symbol=EEF1D eukaryotic translation elongation factor 1 delta isoform 3	IPI00789435	71261	7	12	5	7.01646e-05
Gene_Symbol=SMC1A Structural maintenance of chromosomes protein 1A	IPI00291939	143244	3	13	10	6.9811e-05
Gene_Symbol=NUBP2 C447E6.1	IPI00872338	28754		2	2	6.95555e-05
Gene_Symbol=- cDNA FLJ56462, highly similar to SAPS domain family member 1	IPI00910203	43141		3	3	6.95394e-05
Gene_Symbol=TXNDC5;MUTED thioredoxin domain containing 5 isoform 2	IPI00395646	43658		3	3	6.87159e-05
Gene_Symbol=KHSRP Isoform 2 of Far upstream element-binding protein 2	IPI00855957	72943		5	5	6.85467e-05
Gene_Symbol=MRPL4 Isoform 2 of 39S ribosomal protein L4, mitochondrial	IPI00107137	29489		2	2	6.78219e-05
Gene_Symbol=C17orf75 Protein Njmu-R1	IPI00029473	44610		3	3	6.72495e-05
Gene_Symbol=ETFA electron transfer flavoprotein, alpha polypeptide isoform b	IPI00895865	30012		2	2	6.664e-05
Gene_Symbol=DHRS13 30 kDa protein	IPI00790184	30141		2	2	6.63548e-05
Gene_Symbol=LANCL1 LanC-like protein 1	IPI00005724	45272		3	3	6.62661e-05
Gene_Symbol=SNX9 cDNA FLJ45417 fis, clone BRHIP3033811, highly similar to Sorting nexin-9	IPI00873809	45595	2	5	3	6.57967e-05
Gene_Symbol=HNRNPAB Isoform 3 of Heterogeneous nuclear ribonucleoprotein A/B	IPI00334713	30574		2	2	6.54151e-05
Gene_Symbol=GMPS GMP synthase [glutamine-hydrolyzing]	IPI00029079	76707		5	5	6.51831e-05
Gene_Symbol=CSE1L Isoform 3 of Exportin-2	IPI00219994	107776	3	10	7	6.49495e-05
Gene_Symbol=UBE2O Ubiquitin-conjugating enzyme E2 O	IPI00783378	141355		9	9	6.36695e-05
Gene_Symbol=ATP1B3 Sodium/potassium-transporting ATPase subunit beta-3	IPI00008167	31498		2	2	6.34961e-05
Gene_Symbol=LRPPRC Leucine-rich PPR motif-containing protein, mitochondrial	IPI00783271	157911		10	10	6.33268e-05
Gene_Symbol=CAPZA1 Uncharacterized protein CAPZA1 (Fragment)	IPI00873484	31758	4	6	2	6.29763e-05
Gene_Symbol=SUCLA2 Isoform 2 of Succinyl-CoA ligase [ADP-forming] subunit beta, mitochondrial	IPI00217232	48030		3	3	6.2461e-05
Gene_Symbol=GANAB Isoform 3 of Neutral alpha-glucosidase AB	IPI00441414	96212		6	6	6.23623e-05
Gene_Symbol=NXN Isoform 1 of Nucleoredoxin	IPI00304267	48380		3	3	6.20091e-05
Gene_Symbol=- cDNA FLJ58732, highly similar to Transportin-1	IPI00908817	96867	3	9	6	6.19406e-05
Gene_Symbol=PRKAA1 protein kinase, AMP-activated, alpha 1 catalytic subunit isoform 2	IPI00410287	65513		4	4	6.10566e-05
Gene_Symbol=SIRT1 Sirtuin (Silent mating type information regulation 2 homolog) 1	IPI00879854	49227		3	3	6.09422e-05
Gene_Symbol=PDK1 [Pyruvate dehydrogenase [lipoamide]] kinase isozyme 1, mitochondrial	IPI00014831	49232		3	3	6.0936e-05
Gene_Symbol=PYCR2 Pyrroline-5-carboxylate reductase 2	IPI00470610	33624	2	4	2	5.94813e-05
Gene_Symbol=PTCD1 cDNA FLJ56092, highly similar to Pentatricopeptide repeat protein 1	IPI00171925	84108		5	5	5.94474e-05
Gene_Symbol=SRM Spermidine synthase	IPI00292020	33814		2	2	5.91471e-05
Gene_Symbol=PLOD2 Isoform 1 of Procollagen-lysine,2-oxoglutarate 5-dioxygenase 2	IPI00472165	84677	4	9	5	5.90479e-05
Gene_Symbol=ILVBL Isoform 1 of Acetolactate synthase-like protein	IPI00554541	67861		4	4	5.8944e-05
Gene_Symbol=SLFN11 Schlafen family member 11	IPI00171044	102835		6	6	5.83459e-05
Gene_Symbol=SEC23A Protein transport protein Sec23A	IPI00017375	86161		5	5	5.80309e-05
Gene_Symbol=COPE Coatomer subunit epsilon	IPI00465132	34470	2	4	2	5.80215e-05
Gene_Symbol=SAPS3 Isoform 4 of SAPS domain family member 3	IPI00019540	88948		5	5	5.62126e-05
Gene_Symbol=GART Isoform Long of Trifunctional purine biosynthetic protein adenosine-3	IPI00025273	107766		6	6	5.56762e-05
Gene_Symbol=BCKDHA cDNA FLJ45695 fis, clone FEBRA2013570, highly similar to 2-oxoisovalerate dehydrogenase alpha subunit	IPI00444329	54123	8	11	3	5.54293e-05
Gene_Symbol=- cDNA FLJ50378, highly similar to Phenylalanyl-tRNA synthetase alpha chain	IPI00909657	54148		3	3	5.54037e-05
Gene_Symbol=BUB3 BUB3 budding uninhibited by benzimidazoles 3 isoform b	IPI00514701	36754	3	5	2	5.44158e-05
Gene_Symbol=PGM3 Isoform 2 of Phosphoacetylglucosamine mutase	IPI00643166	55480		3	3	5.40735e-05
Gene_Symbol=PSMD7 26S proteasome non-ATPase regulatory subunit 7	IPI00019927	37012	2	4	2	5.40365e-05
Gene_Symbol=MTHFD2 cDNA, FLJ93628, Homo sapiens methylene tetrahydrofolate dehydrogenase (NAD+dependent), methenyltetrah	IPI00873127	37306		2	2	5.36107e-05
Gene_Symbol=CALU cDNA FLJ31776 fis, clone NT2RI2008141, highly similar to CALUMENIN	IPI00789155	38037		2	2	5.25804e-05
Gene_Symbol=TCF25 Transcription factor 25	IPI00007320	76660		4	4	5.21785e-05
Gene_Symbol=DLG3 synapse-associated protein 102 isoform b	IPI00647338	57929		3	3	5.17875e-05
Gene_Symbol=PDZD11 Isoform 2 of PDZ domain-containing protein 11	IPI00641523	19477	9	10	1	5.13426e-05
Gene_Symbol=TRIM28 Isoform 2 of Transcription intermediary factor 1-beta	IPI00438230	79469	13	17	4	5.03341e-05
Gene_Symbol=COPA Isoform 2 of Coatomer subunit alpha	IPI00646493	139325	3	10	7	5.02422e-05
Gene_Symbol=CUL3 Isoform 3 of Cullin-3	IPI00382459	81089		4	4	4.93285e-05
Gene_Symbol=XRCC5 Putative uncharacterized protein XRCC5	IPI00871391	81371	23	27	4	4.91576e-05
Gene_Symbol=MYH9 Isoform 1 of Myosin-9	IPI00019502	226567	11	22	11	4.85508e-05
Gene_Symbol=MRPS22 23 kDa protein	IPI00793335	41269	3	5	2	4.84625e-05
Gene_Symbol=RUVBL1 Isoform 2 of RuvB-like 1	IPI00788942	42115	6	8	2	4.7489e-05
Gene_Symbol=PRPSAP1 phosphoribosyl pyrophosphate synthetase-associated protein 1	IPI00797603	42455		2	2	4.71087e-05
Gene_Symbol=PNPLA6 Isoform 1 of Neuropathy target esterase	IPI00847348	150000		7	7	4.66667e-05
Gene_Symbol=- cDNA FLJ58500, highly similar to Cytoplasmic dynein 1 light intermediate chain 1	IPI00909015	43110		2	2	4.63929e-05
Gene_Symbol=ACTL6A Isoform 2 of Actin-like protein 6A	IPI00216622	43225		2	2	4.62695e-05
Gene_Symbol=PDXDC1 Isoform 1 of Pyridoxal-dependent decarboxylase domain-containing protein 1	IPI00384689	86703		4	4	4.61345e-05
Gene_Symbol=STAT3 Isoform 1 of Signal transducer and activator of transcription 3	IPI00784414	88070		4	4	4.54184e-05
Gene_Symbol=- 18 kDa protein	IPI00796554	22099	5	6	1	4.52509e-05
Gene_Symbol=OLA1 Isoform 1 of Obg-like ATPase 1	IPI00290416	44731		2	2	4.47117e-05
Gene_Symbol=LLGL1 LLGL1 protein	IPI00791938	114693		5	5	4.35946e-05
Gene_Symbol=ACTR10 Actin-related protein 10	IPI00302690	46294		2	2	4.32021e-05
Gene_Symbol=MPI Isoform 1 of Mannose-6-phosphate isomerase	IPI00219358	46646		2	2	4.28761e-05
Gene_Symbol=ACADM acyl-Coenzyme A dehydrogenase, C-4 to C-12 straight chain isoform b precursor	IPI00895801	47009		2	2	4.2545e-05
Gene_Symbol=PABPC1 Isoform 1 of Polyadenylate-binding protein 1	IPI00008524	70667		3	3	4.24526e-05
Gene_Symbol=DCTN1 Uncharacterized protein DCTN1	IPI00873712	141708	10	16	6	4.23406e-05
Gene_Symbol=AHCY Adenosylhomocysteinase	IPI00012007	47704	3	5	2	4.19252e-05
Gene_Symbol=ALB Isoform 1 of Serum albumin	IPI00745872	71695	15	18	3	4.18439e-05
Gene_Symbol=COPG2 Coatomer subunit gamma-2	IPI00002557	97617		4	4	4.09765e-05
Gene_Symbol=COPG Coatomer subunit gamma	IPI00783982	97713	4	8	4	4.09362e-05
Gene_Symbol=MRPS27 cDNA FLJ54536, highly similar to Mitochondrial 28S ribosomal protein S27	IPI00022002	49143		2	2	4.06976e-05
Gene_Symbol=PSMC1 26S protease regulatory subunit 4	IPI00011126	49173		2	2	4.06727e-05
Gene_Symbol=EIF3K Eukaryotic translation initiation factor 3 subunit K	IPI00033143	25046	3	4	1	3.99265e-05
Gene_Symbol=NUFIP2 Nuclear fragile X mental retardation-interacting protein 2	IPI00002349	76121	68	71	3	3.94109e-05
Gene_Symbol=UNC45A Isoform 2 of UNC45 homolog A	IPI00735181	101675		4	4	3.9341e-05
Gene_Symbol=RRM2 Ribonucleoside-diphosphate reductase M2 subunit	IPI00011118	51081	4	6	2	3.91535e-05
Gene_Symbol=APBB1 Isoform 1 of Amyloid beta A4 precursor protein-binding family B member 1	IPI00010843	77239		3	3	3.88405e-05
Gene_Symbol=GMPPA Isoform 2 of Mannose-1-phosphate guanyltransferase alpha	IPI00657888	52010		2	2	3.84541e-05
Gene_Symbol=GCN1L1 Translational activator GCN1	IPI00001159	292777		11	11	3.75713e-05
Gene_Symbol=PRPF6 Pre-mRNA-processing factor 6	IPI00305068	106922		4	4	3.74104e-05
Gene_Symbol=COPB1 Coatomer subunit beta	IPI00295851	107139	2	6	4	3.73347e-05
Gene_Symbol=EXOC4 EXOC4 protein	IPI00655649	53976		2	2	3.70535e-05
Gene_Symbol=HECTD3 cDNA FLJ55564, highly similar to Probable E3 ubiquitin-protein ligase HECTD3	IPI00760744	81691		3	3	3.67238e-05
Gene_Symbol=KIF5B Kinesin-1 heavy chain	IPI00012837	109690		4	4	3.64664e-05
Gene_Symbol=NEDD4L Isoform 5 of E3 ubiquitin-protein ligase NEDD4-like protein	IPI00166830	110018		4	4	3.63577e-05
Gene_Symbol=ACAD9 Putative uncharacterized protein	IPI00790834	55072		2	2	3.63161e-05
Gene_Symbol=POLRMT DNA-directed RNA polymerase, mitochondrial precursor	IPI00298738	140229		5	5	3.5656e-05
Gene_Symbol=SYMPK Isoform 1 of Symplekin	IPI00023344	141155		5	5	3.54221e-05
Gene_Symbol=SLC1A5 Neutral amino acid transporter B(0)	IPI00019472	56586		2	2	3.53444e-05
Gene_Symbol=ALDH18A1 Isoform Short of Delta-1-pyrroline-5-carboxylate synthetase	IPI00218547	87085		3	3	3.44491e-05
Gene_Symbol=- cDNA FLJ46898 fis, clone UTERU3022168, highly similar to Protein FAM62A	IPI00902463	117395		4	4	3.4073e-05
Gene_Symbol=FANCI Isoform 3 of Fanconi anemia group I protein	IPI00306518	149348		5	5	3.34789e-05
Gene_Symbol=ASCC3L1 Isoform 1 of U5 small nuclear ribonucleoprotein 200 kDa helicase	IPI00420014	244529	7	15	8	3.2716e-05
Gene_Symbol=XPO7 exportin 7 isoform a	IPI00855940	124845		4	4	3.20397e-05
Gene_Symbol=NCAPD2 Condensin complex subunit 1	IPI00299524	157182		5	5	3.18103e-05
Gene_Symbol=VPS16 Isoform 1 of Vacuolar protein sorting-associated protein 16 homolog	IPI00305438	94691		3	3	3.1682e-05
Gene_Symbol=UBR4 Isoform 2 of E3 ubiquitin-protein ligase UBR4	IPI00746934	576041	7	25	18	3.12478e-05
Gene_Symbol=MAGED2 Isoform 1 of Melanoma-associated antigen D2	IPI00009542	64946		2	2	3.07948e-05
Gene_Symbol=RARS Isoform Monomeric of Arginyl-tRNA synthetase, cytoplasmic	IPI00759723	67132	4	6	2	2.97921e-05
Gene_Symbol=SMC2 Isoform 1 of Structural maintenance of chromosomes protein 2	IPI00007927	135787	7	11	4	2.94579e-05
Gene_Symbol=SLC3A2;LOC442497 solute carrier family 3 (activators of dibasic and neutral amino acid transport), member 2	IPI00604710	67988		2	2	2.9417e-05
Gene_Symbol=EPRS Bifunctional aminoacyl-tRNA synthetase	IPI00013452	170655	17	22	5	2.92989e-05
Gene_Symbol=RPN2 cDNA, FLJ96923, highly similar to Homo sapiens ribophorin II (RPN2), mRNA	IPI00872681	69277	8	10	2	2.88696e-05
Gene_Symbol=PYCR1 cDNA FLJ56298, highly similar to Pyrroline-5-carboxylate reductase 1	IPI00550882	35967	6	7	1	2.78033e-05
Gene_Symbol=C10orf119 Isoform 2 of UPF0557 protein C10orf119	IPI00552546	72743		2	2	2.74941e-05
Gene_Symbol=NCAPG Condensin complex subunit 3	IPI00106495	114334		3	3	2.62389e-05
Gene_Symbol=EIF2B5 Translation initiation factor eIF-2B subunit epsilon	IPI00011898	80375		2	2	2.48834e-05
Gene_Symbol=MTA1 Isoform Long of Metastasis-associated protein MTA1	IPI00012773	80781		2	2	2.47583e-05
Gene_Symbol=SSRP1 FACT complex subunit SSRP1	IPI00005154	81066		2	2	2.46713e-05
Gene_Symbol=HECTD1 HECT domain containing 1	IPI00871372	289407		7	7	2.41874e-05
Gene_Symbol=HNRNPUL2 Heterogeneous nuclear ribonucleoprotein U-like protein 2	IPI00456887	85100		2	2	2.35018e-05
Gene_Symbol=RTN4 Isoform 1 of Reticulon-4	IPI00021766	129927		3	3	2.30899e-05
Gene_Symbol=TLK1 Isoform 1 of Serine/threonine-protein kinase tousled-like 1	IPI00339361	86697		2	2	2.30688e-05
Gene_Symbol=HECW2 Isoform 1 of E3 ubiquitin-protein ligase HECW2	IPI00017163	175779		4	4	2.27558e-05
Gene_Symbol=CHD4 Isoform 2 of Chromodomain-helicase-DNA-binding protein 4	IPI00455210	220846		5	5	2.26402e-05
Gene_Symbol=LOC730429 similar to E3 ubiquitin protein ligase, HECT domain containing, 1	IPI00741894	309223		7	7	2.26374e-05
Gene_Symbol=SF3B4 Splicing factor 3B subunit 4	IPI00017339	44373	4	5	1	2.25362e-05
Gene_Symbol=HNRNPU cDNA FLJ54020, highly similar to Heterogeneous nuclear ribonucleoprotein U	IPI00644224	88979	10	12	2	2.24772e-05
Gene_Symbol=TARBP1 Probable methyltransferase TARBP1	IPI00298447	181688		4	4	2.20158e-05
Gene_Symbol=XPO5 Isoform 1 of Exportin-5	IPI00640703	136317		3	3	2.20075e-05
Gene_Symbol=WAPAL Isoform 2 of Wings apart-like protein homolog	IPI00744918	137315		3	3	2.18476e-05
Gene_Symbol=VPS35 Vacuolar protein sorting-associated protein 35	IPI00018931	91707	4	6	2	2.18086e-05
Gene_Symbol=NCBP1 Nuclear cap-binding protein subunit 1	IPI00019380	91836		2	2	2.1778e-05
Gene_Symbol=MYCBP2 Isoform 2 of Probable E3 ubiquitin-protein ligase MYCBP2	IPI00607852	509765		11	11	2.15786e-05
Gene_Symbol=PSMD11 Proteasome 26S non-ATPase subunit 11 variant (Fragment)	IPI00105598	47524	5	6	1	2.1042e-05
Gene_Symbol=BCR Isoform 1 of Breakpoint cluster region protein	IPI00004497	142825		3	3	2.10047e-05
Gene_Symbol=IKBKAP inhibitor of kappa light polypeptide gene enhancer in B-cells, kinase complex-associated protein	IPI00743416	150263		3	3	1.9965e-05
Gene_Symbol=PSMD1 Isoform 2 of 26S proteasome non-ATPase regulatory subunit 1	IPI00456695	102255	5	7	2	1.95589e-05
Gene_Symbol=MSH2 MutS homolog 2 variant	IPI00893933	103190		2	2	1.93817e-05
Gene_Symbol=EIF3E Eukaryotic translation initiation factor 3 subunit E	IPI00013068	52211	6	7	1	1.91531e-05
Gene_Symbol=PRPF8 Pre-mRNA-processing-splicing factor 8	IPI00007928	273625		5	5	1.82732e-05
Gene_Symbol=FLNB Isoform 1 of Filamin-B	IPI00289334	278209		5	5	1.79721e-05
Gene_Symbol=LRP1 Prolow-density lipoprotein receptor-related protein 1	IPI00020557	504624		9	9	1.78351e-05
Gene_Symbol=- cDNA FLJ54554, highly similar to Pyruvate kinase isozymes M1/M2	IPI00910979	56262	14	15	1	1.7774e-05
Gene_Symbol=BAT3 Isoform 1 of Large proline-rich protein BAT3	IPI00465128	119419		2	2	1.67478e-05
Gene_Symbol=ACLY cDNA FLJ56442, highly similar to ATP-citrate synthase	IPI00394838	125134	3	5	2	1.59829e-05
Gene_Symbol=IPO5 importin 5	IPI00793443	125552		2	2	1.59297e-05
Gene_Symbol=XPO6 127 kDa protein	IPI00642684	127401		2	2	1.56985e-05
Gene_Symbol=LARS cDNA FLJ58466, highly similar to Leucyl-tRNA synthetase, cytoplasmic	IPI00871954	129188	11	13	2	1.54813e-05
Gene_Symbol=AIFM1 Isoform 3 of Apoptosis-inducing factor 1, mitochondrial	IPI00157908	66285	9	10	1	1.50864e-05
Gene_Symbol=NOMO1;NOMO3 Nodal modulator 1	IPI00329352	134354		2	2	1.4886e-05
IPIr00046309	IPIr00046309	140521		2	2	1.42327e-05
Gene_Symbol=FLNC Isoform 2 of Filamin-C	IPI00413958	287234		4	4	1.39259e-05
Gene_Symbol=FRAP1 FKBP12-rapamycin complex-associated protein	IPI00031410	288925		4	4	1.38444e-05
Gene_Symbol=PFAS Phosphoribosylformylglycinamidine synthase	IPI00004534	144668		2	2	1.38248e-05
Gene_Symbol=PIK3R4 Phosphoinositide 3-kinase regulatory subunit 4	IPI00024006	153111		2	2	1.30624e-05
Gene_Symbol=USP47 Isoform 1 of Ubiquitin carboxyl-terminal hydrolase 47	IPI00607554	157274		2	2	1.27167e-05
Gene_Symbol=MDN1 Midasin	IPI00167941	632924		8	8	1.26397e-05
Gene_Symbol=DDX1 ATP-dependent RNA helicase DDX1	IPI00293655	82427	6	7	1	1.21319e-05
Gene_Symbol=SCRIB Isoform 4 of Protein LAP4	IPI00425566	177252		2	2	1.12834e-05
Gene_Symbol=UTRN Utrophin	IPI00009329	394565		4	4	1.01377e-05
Gene_Symbol=EIF3B Isoform 2 of Eukaryotic translation initiation factor 3 subunit B	IPI00719752	99036	4	5	1	1.00973e-05
Gene_Symbol=RBM25 RNA binding motif protein 25	IPI00004273	100179	19	20	1	9.98213e-06
Gene_Symbol=MARS Methionyl-tRNA synthetase, cytoplasmic	IPI00008240	101118	7	8	1	9.88944e-06
Gene_Symbol=NF1 Isoform 1 of Neurofibromin	IPI00304235	317065		3	3	9.46178e-06
Gene_Symbol=BIRC6 baculoviral IAP repeat-containing 6	IPI00299635	530345		5	5	9.42783e-06
Gene_Symbol=POLR2A DNA-directed RNA polymerase II subunit RPB1	IPI00031627	217214		2	2	9.20751e-06
Gene_Symbol=DICER1 dicer1	IPI00219036	218690		2	2	9.14537e-06
Gene_Symbol=NUP205 Nuclear pore complex protein Nup205	IPI00783781	227951		2	2	8.77382e-06
Gene_Symbol=KIAA1618 Isoform 1 of Protein ALO17	IPI00642126	575956		5	5	8.68122e-06
IPIr00743652	IPIr00743652	233767		2	2	8.55553e-06
Gene_Symbol=ARID1A Isoform 1 of AT-rich interactive domain-containing protein 1A	IPI00643722	242097		2	2	8.26115e-06
Gene_Symbol=SMC3 Structural maintenance of chromosomes protein 3	IPI00219420	141553	6	7	1	7.06449e-06
Gene_Symbol=DYNC2H1 Isoform 1 of Cytoplasmic dynein 2 heavy chain 1	IPI00788188	492668		3	3	6.08929e-06
Gene_Symbol=SPTBN1 Isoform Long of Spectrin beta chain, brain 1	IPI00005614	274646	2	3	1	3.64105e-06
Gene_Symbol=SF3B1 Splicing factor 3B subunit 1	IPI00026089	145818	34	34	0	0
Gene_Symbol=WASF2 Wiskott-Aldrich syndrome protein family member 2	IPI00472164	54273	13	13	0	0
Gene_Symbol=EEF1E1 Eukaryotic translation elongation factor 1 epsilon-1	IPI00003588	19796	4	4	0	0
Gene_Symbol=PSMA3 Isoform 1 of Proteasome subunit alpha type-3	IPI00419249	28417	4	4	0	0
Gene_Symbol=RPS13 40S ribosomal protein S13	IPI00221089	17206	3	3	0	0
Gene_Symbol=RPL26L1 60S ribosomal protein L26-like 1	IPI00007144	17241	3	3	0	0
Gene_Symbol=RPSA 16 kDa protein	IPI00790580	32588	3	3	0	0
Gene_Symbol=ACTR2 45 kDa protein	IPI00749250	45359	3	3	0	0
Gene_Symbol=MARCKS Myristoylated alanine-rich C-kinase substrate	IPI00219301	31540	2	2	0	0
Gene_Symbol=- cDNA FLJ53237, highly similar to Caseinolytic peptidase B protein	IPI00910365	74484	2	2	0	0
Gene_Symbol=COPB2 Coatomer subunit beta	IPI00220219	102484	2	2	0	0
Gene_Symbol=STATH Statherin	IPI00022990	7288			0	0
sp|K2M1_SHEEP|	sp|K2M1_SHEEP|	12666			0	0
Gene_Symbol=HBB Hemoglobin subunit beta	IPI00654755	15982			0	0
sp|KRUC_SHEEP|	sp|KRUC_SHEEP|	16084			0	0
sp|LALBA_BOVIN|	sp|LALBA_BOVIN|	16231			0	0
IPIr00217469	IPIr00217469	21089			0	0
IPIr00419983	IPIr00419983	22026			0	0
IPIr00217466	IPIr00217466	22098			0	0
Gene_Symbol=HIST1H1B Histone H1.5	IPI00217468	22563			0	0
IPIr00217467	IPIr00217467	22570			0	0
IPIr00217468	IPIr00217468	22862			0	0
sp|CASB_BOVIN|	sp|CASB_BOVIN|	25096			0	0
sp|TRY1_BOVIN|	sp|TRY1_BOVIN|	25410			0	0
sp|CTRA_BOVIN|	sp|CTRA_BOVIN|	25652			0	0
sp|CTRB_BOVIN|	sp|CTRB_BOVIN|	25741			0	0
sp|CAS2_BOVIN|	sp|CAS2_BOVIN|	26006			0	0
Gene_Symbol=NUDT21 Cleavage and polyadenylation specificity factor subunit 5	IPI00646917	26213			0	0
sp|TRY2_BOVIN|	sp|TRY2_BOVIN|	26276			0	0
Gene_Symbol=PRSS1 Trypsin-1	IPI00011694	26544			0	0
Gene_Symbol=GSTM3 Glutathione S-transferase Mu 3	IPI00246975	26545			0	0
sp|LYSC_LYSEN|	sp|LYSC_LYSEN|	27945			0	0
Gene_Symbol=KRT13 31 kDa protein	IPI00791156	30700			0	0
Gene_Symbol=APOA1 Apolipoprotein A-I	IPI00021841	30766			0	0
Gene_Symbol=SAP30BP Isoform 1 of SAP30-binding protein	IPI00549296	33856			0	0
Gene_Symbol=MORG1 Mitogen-activated protein kinase organizer 1	IPI00031581	34329			0	0
sp|SSPA_STAAU|	sp|SSPA_STAAU|	36314			0	0
Gene_Symbol=DHPS Isoform Long of Deoxyhypusine synthase	IPI00026829	40958			0	0
Gene_Symbol=ACTBL2 Beta-actin-like protein 2	IPI00003269	41990			0	0
Gene_Symbol=RBM17 Splicing factor 45	IPI00176706	44950			0	0
Gene_Symbol=HP Haptoglobin	IPI00902590	45193			0	0
Gene_Symbol=APOA4 apolipoprotein A-IV precursor	IPI00847179	45368			0	0
sp|K1HA_HUMAN|	sp|K1HA_HUMAN|	45927			0	0
Gene_Symbol=SERPINA1 Isoform 1 of Alpha-1-antitrypsin	IPI00553177	46725			0	0
Gene_Symbol=SERPINA3 Isoform 1 of Alpha-1-antichymotrypsin	IPI00847635	47639			0	0
sp|K1H2_HUMAN|	sp|K1H2_HUMAN|	50312			0	0
sp|K1H8_HUMAN|	sp|K1H8_HUMAN|	50483			0	0
Gene_Symbol=HPX Hemopexin	IPI00022488	51664			0	0
Gene_Symbol=MFAP1 Microfibrillar-associated protein 1	IPI00022790	51947			0	0
Gene_Symbol=U2AF2 Isoform 2 of Splicing factor U2AF 65 kDa subunit	IPI00830039	53112			0	0
sp|K2M2_SHEEP|	sp|K2M2_SHEEP|	53673			0	0
Gene_Symbol=IGHA1;IGHV3OR16-13 IGHA1 protein	IPI00061977	54144			0	0
Gene_Symbol=A1BG alpha 1B-glycoprotein precursor	IPI00745089	54242			0	0
Gene_Symbol=VTN Vitronectin	IPI00298971	54296			0	0
Gene_Symbol=PRPF19 Pre-mRNA-processing factor 19	IPI00004968	55172			0	0
sp|AMYS_HUMAN|	sp|AMYS_HUMAN|	57755			0	0
Gene_Symbol=PUF60 Isoform 1 of Poly(U)-binding-splicing factor PUF60	IPI00069750	58166			0	0
Gene_Symbol=SERPING1 cDNA FLJ58826, highly similar to Plasma protease C1 inhibitor	IPI00879931	59484			0	0
sp|KRHB4_HUMAN|	sp|KRHB4_HUMAN|	64888			0	0
Gene_Symbol=USP39 U4/U6.U5 tri-snRNP-associated protein 2	IPI00419844	65371			0	0
Gene_Symbol=AFP Alpha-fetoprotein	IPI00022443	68673			0	0
Gene_Symbol=DDX41 Probable ATP-dependent RNA helicase DDX41	IPI00007208	69830			0	0
Gene_Symbol=PLS3 plastin 3	IPI00216694	70802			0	0
Gene_Symbol=DHX35 DEAH (Asp-Glu-Ala-His) box polypeptide 35	IPI00642913	76042			0	0
Gene_Symbol=TF Serotransferrin	IPI00022463	77039			0	0
Gene_Symbol=GSN Isoform 1 of Gelsolin	IPI00026314	85694			0	0
Gene_Symbol=TFIP11 Isoform 1 of Tuftelin-interacting protein 11	IPI00015924	96819			0	0
Gene_Symbol=SRRM1 Isoform 1 of Serine/arginine repetitive matrix protein 1	IPI00647720	102331			0	0
Gene_Symbol=ITIH4 inter-alpha (globulin) inhibitor H4	IPI00896419	103360			0	0
Gene_Symbol=C21orf66 Isoform A of GC-rich sequence DNA-binding factor homolog	IPI00001364	104802			0	0
Gene_Symbol=ITIH2 Inter-alpha (Globulin) inhibitor H2	IPI00645038	105216			0	0
Gene_Symbol=SKIV2L2 Superkiller viralicidic activity 2-like 2	IPI00647217	117803			0	0
Gene_Symbol=CP Ceruloplasmin	IPI00017601	122201			0	0
Gene_Symbol=CFH Isoform 1 of Complement factor H	IPI00029739	139095			0	0
Gene_Symbol=CFB cDNA FLJ55673, highly similar to Complement factor B	IPI00019591	140947			0	0
Gene_Symbol=A2M Alpha-2-macroglobulin	IPI00478003	163287			0	0
Gene_Symbol=C3 Complement C3 (Fragment)	IPI00783987	187163			0	0
Gene_Symbol=DADB-112B14.11 Complement component 4B	IPI00887154	192765			0	0
Gene_Symbol=MAP1B Microtubule-associated protein 1B	IPI00008868	270634	8	7	-1	-3.69503e-06
Gene_Symbol=CYFIP1 Isoform 1 of Cytoplasmic FMR1-interacting protein 1	IPI00644231	145190	77	76	-1	-6.88753e-06
Gene_Symbol=SPTAN1 Isoform 2 of Spectrin alpha chain, brain	IPI00871535	282194	17	15	-2	-7.08732e-06
Gene_Symbol=VARS Valyl-tRNA synthetase	IPI00893918	140471	5	4	-1	-7.11891e-06
Gene_Symbol=- cDNA FLJ61590, moderately similar to Pleckstrin homology domain-containing family A member 5 (Fragment)	IPI00910030	135974	22	21	-1	-7.35435e-06
Gene_Symbol=NCKAP1 NCK-associated protein 1 isoform 2	IPI00409684	129518	39	38	-1	-7.72093e-06
Gene_Symbol=- cDNA FLJ53378, highly similar to Eukaryotic translation initiation factor 3 subunit 8	IPI00910003	105343	5	4	-1	-9.4928e-06
Gene_Symbol=IQGAP1 Ras GTPase-activating-like protein IQGAP1	IPI00009342	189273	2		-2	-1.05667e-05
Gene_Symbol=QARS Glutaminyl-tRNA synthetase	IPI00026665	89650	14	13	-1	-1.11545e-05
Gene_Symbol=EIF3A Eukaryotic translation initiation factor 3 subunit A	IPI00029012	166578	8	6	-2	-1.20064e-05
Gene_Symbol=THOP1 Thimet oligopeptidase	IPI00549189	78835	9	8	-1	-1.26847e-05
Gene_Symbol=DSP Isoform DPI of Desmoplakin	IPI00013933	331832	5		-5	-1.50679e-05
Gene_Symbol=HNRNPL heterogeneous nuclear ribonucleoprotein L isoform a	IPI00027834	64124	60	59	-1	-1.55948e-05
Gene_Symbol=- cDNA FLJ58626, highly similar to Endoplasmin	IPI00908897	64080	3	2	-1	-1.56055e-05
Gene_Symbol=SMARCC1 SWI/SNF related, matrix associated, actin dependent regulator of chromatin, subfamily c, member 1	IPI00797830	122914	2		-2	-1.62715e-05
Gene_Symbol=DHX36 113 kDa protein	IPI00873284	113087	2		-2	-1.76855e-05
Gene_Symbol=IMPDH2 Inosine-5-monophosphate dehydrogenase 2	IPI00291510	55795	3	2	-1	-1.79228e-05
Gene_Symbol=HNRNPK Isoform 3 of Heterogeneous nuclear ribonucleoprotein K	IPI00807545	50966	6	5	-1	-1.96209e-05
Gene_Symbol=IARS isoleucyl-tRNA synthetase	IPI00877938	144499	29	26	-3	-2.07614e-05
Gene_Symbol=EIF4A1 46 kDa protein	IPI00871852	46144	8	7	-1	-2.16713e-05
Gene_Symbol=ACAD11 Isoform 1 of Acyl-CoA dehydrogenase family member 11	IPI00420065	87280	2		-2	-2.29148e-05
Gene_Symbol=CTNNB1 85 kDa protein	IPI00903028	85494	2		-2	-2.33935e-05
Gene_Symbol=EIF3H cDNA FLJ35809 fis, clone TESTI2006016, highly similar to Eukaryotic translation initiation factor 3 su	IPI00647650	41574	4	3	-1	-2.40535e-05
Gene_Symbol=HTATSF1 cDNA FLJ60139, highly similar to Homo sapiens HIV TAT specific factor 1 (HTATSF1), mRNA	IPI00644220	82013	5	3	-2	-2.43864e-05
Gene_Symbol=STRN4 zinedin isoform 2	IPI00741970	81258	2		-2	-2.4613e-05
Gene_Symbol=HLCS Biotin--protein ligase	IPI00301907	80755	10	8	-2	-2.47663e-05
Gene_Symbol=NANS Sialic acid synthase	IPI00147874	40295	11	10	-1	-2.4817e-05
Gene_Symbol=HAT1 Histone acetyltransferase type B catalytic subunit	IPI00024719	39775	5	4	-1	-2.51414e-05
Gene_Symbol=AMOT Isoform 1 of Angiomotin	IPI00163085	118100	3		-3	-2.54022e-05
Gene_Symbol=HNRNPM Isoform 2 of Heterogeneous nuclear ribonucleoprotein M	IPI00383296	73611	2		-2	-2.71699e-05
Gene_Symbol=MCCC1 Methylcrotonoyl-CoA carboxylase subunit alpha, mitochondrial	IPI00024580	68325	105	103	-2	-2.92719e-05
Gene_Symbol=SDF2L1 Dihydropyrimidinase-like 2	IPI00106642	67009	2		-2	-2.98467e-05
Gene_Symbol=HNRNPR Heterogeneous nuclear ribonucleoprotein-R2	IPI00856038	66973	2		-2	-2.98628e-05
Gene_Symbol=CTNND1 Isoform 2A of Catenin delta-1	IPI00219728	98045	3		-3	-3.05982e-05
Gene_Symbol=SEPT9 septin 9 isoform b	IPI00784808	64673	2		-2	-3.09248e-05
Gene_Symbol=SRPK1 SFRS protein kinase 1	IPI00644437	62026	2		-2	-3.22445e-05
Gene_Symbol=PSMD3 26S proteasome non-ATPase regulatory subunit 3	IPI00011603	60970	8	6	-2	-3.2803e-05
Gene_Symbol=HNRNPUL1 Isoform 2 of Heterogeneous nuclear ribonucleoprotein U-like protein 1	IPI00167147	90292	3		-3	-3.32255e-05
Gene_Symbol=PSMB4 Proteasome subunit beta type-4	IPI00555956	29190	5	4	-1	-3.42583e-05
Gene_Symbol=TPM3 Putative uncharacterized protein DKFZp686J1372	IPI00642042	29020	5	4	-1	-3.4459e-05
Gene_Symbol=NMT1 Isoform Long of Glycylpeptide N-tetradecanoyltransferase 1	IPI00329692	56796	2		-2	-3.52137e-05
Gene_Symbol=PSMD12 26S proteasome non-ATPase regulatory subunit 12	IPI00185374	52895	2		-2	-3.78108e-05
Gene_Symbol=P4HB cDNA FLJ59430, highly similar to Protein disulfide-isomerase	IPI00878551	51240	2		-2	-3.9032e-05
Gene_Symbol=ALDOA cDNA FLJ56890, highly similar to Fructose-bisphosphate aldolase A	IPI00796333	45250	7	5	-2	-4.41989e-05
Gene_Symbol=ATP5F1 ATP synthase, H+ transporting, mitochondrial F0 complex, subunit B1	IPI00456747	22262	7	6	-1	-4.49196e-05
Gene_Symbol=- cDNA FLJ52947, highly similar to GrpE protein homolog 1, mitochondrial	IPI00909181	21886	6	5	-1	-4.56913e-05
Gene_Symbol=EIF3D Uncharacterized protein EIF3D	IPI00791086	63896	3		-3	-4.69513e-05
Gene_Symbol=CKAP4 Isoform 2 of Cytoskeleton-associated protein 4	IPI00604713	62057	7	4	-3	-4.83427e-05
Gene_Symbol=TFG TFG protein	IPI00796921	40682	2		-2	-4.91618e-05
Gene_Symbol=SF3B2 Putative uncharacterized protein DKFZp781L0540 (Fragment)	IPI00477803	100228	18	13	-5	-4.98863e-05
Gene_Symbol=SYNCRIP Isoform 4 of Heterogeneous nuclear ribonucleoprotein Q	IPI00402184	58727	3		-3	-5.10838e-05
Gene_Symbol=EIF3F cDNA FLJ36192 fis, clone TESTI2027450, highly similar to Eukaryotic translation initiation factor 3 su	IPI00654777	39133	5	3	-2	-5.11078e-05
Gene_Symbol=CCT2 T-complex protein 1 subunit beta	IPI00297779	57477	3		-3	-5.21948e-05
Gene_Symbol=PPP1CA Serine/threonine-protein phosphatase PP1-alpha catalytic subunit	IPI00550451	37499	2		-2	-5.33348e-05
Gene_Symbol=NCL cDNA FLJ10452 fis, clone NT2RP1000966, highly similar to NUCLEOLIN	IPI00827674	74386	18	14	-4	-5.37736e-05
Gene_Symbol=CCT4 T-complex protein 1, delta subunit	IPI00873222	55340	10	7	-3	-5.42103e-05
Gene_Symbol=ALDOC Fructose-bisphosphate aldolase	IPI00792375	36282	2		-2	-5.51238e-05
Gene_Symbol=MRPL13 18 kDa protein	IPI00792439	17834	3	2	-1	-5.60727e-05
Gene_Symbol=EIF3G Eukaryotic translation initiation factor 3 subunit G	IPI00290460	35597	7	5	-2	-5.61845e-05
Gene_Symbol=MDH2 Malate dehydrogenase, mitochondrial	IPI00291006	35517	2		-2	-5.63111e-05
Gene_Symbol=CLTC Isoform 2 of Clathrin heavy chain 1	IPI00455383	187905	71	60	-11	-5.85402e-05
Gene_Symbol=RUVBL2 RuvB-like 2	IPI00009104	51146	9	6	-3	-5.86556e-05
Gene_Symbol=RPA1 Replication protein A 70 kDa DNA-binding subunit	IPI00020127	68131	4		-4	-5.87104e-05
Gene_Symbol=PRUNE Isoform 1 of Protein prune homolog	IPI00166931	50218	3		-3	-5.97395e-05
Gene_Symbol=- 33 kDa protein	IPI00848107	32514	2		-2	-6.1512e-05
Gene_Symbol=MYO6 Isoform 2 of Myosin-VI	IPI00008455	146054	15	6	-9	-6.1621e-05
Gene_Symbol=PSMC2 26S protease regulatory subunit 7	IPI00021435	48623	5	2	-3	-6.16992e-05
Gene_Symbol=CBR1 Carbonyl reductase [NADPH] 1	IPI00295386	30362	4	2	-2	-6.58718e-05
Gene_Symbol=ANXA6 Annexin A6	IPI00221226	75866	5		-5	-6.59057e-05
Gene_Symbol=RPA2 Isoform 2 of Replication protein A 32 kDa subunit	IPI00647667	30143	2		-2	-6.63504e-05
Gene_Symbol=- Uncharacterized protein ENSP00000343748	IPI00472119	29957	7	5	-2	-6.67624e-05
Gene_Symbol=CCT8 T-complex protein 1 subunit theta	IPI00784090	59609	4		-4	-6.7104e-05
Gene_Symbol=SPIN1 Spindlin-1	IPI00550655	29586	4	2	-2	-6.75995e-05
Gene_Symbol=CCT6A T-complex protein 1 subunit zeta	IPI00027626	58014	7	3	-4	-6.89489e-05
Gene_Symbol=SFRS3 cDNA FLJ52832, highly similar to Splicing factor, arginine/serine-rich 3	IPI00843996	14185	5	4	-1	-7.0497e-05
Gene_Symbol=XRCC6 X-ray repair complementing defective repair in Chinese hamster cells 6	IPI00893179	69834	11	6	-5	-7.15984e-05
Gene_Symbol=CUL5 Uncharacterized protein CUL5 (Fragment)	IPI00871370	90848	7		-7	-7.70518e-05
Gene_Symbol=EIF3I Eukaryotic translation initiation factor 3 subunit I	IPI00012795	36488	3		-3	-8.22188e-05
Gene_Symbol=SSB Lupus La protein	IPI00009032	46826	4		-4	-8.54226e-05
Gene_Symbol=CTTN cortactin isoform b	IPI00062884	57460	5		-5	-8.70171e-05
Gene_Symbol=GSN Gelsolin	IPI00796316	22933	2		-2	-8.72106e-05
Gene_Symbol=PHGDH D-3-phosphoglycerate dehydrogenase	IPI00011200	56643	9	4	-5	-8.82722e-05
Gene_Symbol=DDX21 Isoform 1 of Nucleolar RNA helicase 2	IPI00015953	87342	8		-8	-9.1594e-05
Gene_Symbol=NONO Non-POU domain-containing octamer-binding protein	IPI00304596	54228	5		-5	-9.22033e-05
Gene_Symbol=RPL18 60S ribosomal protein L18	IPI00215719	21618	2		-2	-9.25155e-05
Gene_Symbol=LOC645691 similar to heterogeneous nuclear ribonucleoprotein A1	IPI00738822	32385	3		-3	-9.26355e-05
Gene_Symbol=DHX15 Putative pre-mRNA-splicing factor ATP-dependent RNA helicase DHX15	IPI00396435	90929	20	11	-9	-9.89783e-05
Gene_Symbol=- cDNA FLJ78387	IPI00876888	60092	6		-6	-9.98469e-05
Gene_Symbol=EEF1G 50 kDa protein	IPI00747497	50005	15	10	-5	-9.999e-05
Gene_Symbol=SF3B3 Isoform 1 of Splicing factor 3B subunit 3	IPI00300371	135579	40	26	-14	-0.000103261
Gene_Symbol=GAPDH Glyceraldehyde-3-phosphate dehydrogenase	IPI00219018	36038	8	4	-4	-0.000110994
Gene_Symbol=VCP 89 kDa protein	IPI00871453	89361	13	3	-10	-0.000111906
Gene_Symbol=KARS lysyl-tRNA synthetase isoform 1	IPI00307092	71488	10	2	-8	-0.000111907
Gene_Symbol=PSMB1 Proteasome subunit beta type-1	IPI00025019	26474	3		-3	-0.000113319
Gene_Symbol=WASF1 Wiskott-Aldrich syndrome protein family member 1	IPI00022007	61644	12	5	-7	-0.000113555
Gene_Symbol=DCTN2 cDNA FLJ77785	IPI00789792	34477	9	5	-4	-0.000116019
Gene_Symbol=OGDH 2-oxoglutarate dehydrogenase E1 component, mitochondrial	IPI00098902	115935	17	3	-14	-0.000120757
sp|CAS1_BOVIN|	sp|CAS1_BOVIN|	24515	3		-3	-0.000122374
Gene_Symbol=KRT15 Uncharacterized protein KRT15	IPI00797326	32674	4		-4	-0.000122421
Gene_Symbol=SFRS1 Isoform ASF-2 of Splicing factor, arginine/serine-rich 1	IPI00218591	31983	4		-4	-0.000125066
Gene_Symbol=- cDNA FLJ51707, highly similar to Heat-shock protein 105 kDa	IPI00910755	71199	9		-9	-0.000126406
Gene_Symbol=EIF3EIP Putative uncharacterized protein	IPI00879876	62686	10	2	-8	-0.00012762
Gene_Symbol=SNRPA U1 small nuclear ribonucleoprotein A	IPI00012382	31268	4		-4	-0.000127926
Gene_Symbol=TAOK1 Isoform 1 of Serine/threonine-protein kinase TAO1	IPI00002232	116080	21	6	-15	-0.000129221
Gene_Symbol=RPS24 Isoform 2 of 40S ribosomal protein S24	IPI00847986	15309	5	3	-2	-0.000130642
Gene_Symbol=CCT7 T-complex protein 1 subunit eta	IPI00018465	59358	17	9	-8	-0.000134775
Gene_Symbol=RPL7A Ribosomal protein L7a	IPI00478896	21531	3		-3	-0.000139334
Gene_Symbol=- cDNA FLJ53125, highly similar to Phosphoglycerate kinase 1	IPI00908661	35030	5		-5	-0.000142735
Gene_Symbol=RBBP7 Histone-binding protein RBBP7	IPI00395865	47807	7		-7	-0.000146422
Gene_Symbol=SFPQ Isoform Long of Splicing factor, proline- and glutamine-rich	IPI00010740	76148	15	3	-12	-0.000157588
Gene_Symbol=C22orf28 UPF0027 protein C22orf28	IPI00550689	55200	9		-9	-0.000163043
Gene_Symbol=SFN Isoform 2 of 14-3-3 protein sigma	IPI00411765	24321	4		-4	-0.000164467
Gene_Symbol=HNRNPA2B1 Isoform A2 of Heterogeneous nuclear ribonucleoproteins A2/B1	IPI00414696	35992	6		-6	-0.000166704
Gene_Symbol=YBX1 Nuclease-sensitive element-binding protein 1	IPI00031812	35914	16	10	-6	-0.000167066
Gene_Symbol=ATP5A1 ATP synthase subunit alpha, mitochondrial	IPI00440493	59742	36	26	-10	-0.000167386
Gene_Symbol=hCG_2001000 hypothetical protein LOC729617	IPI00788093	17640	3		-3	-0.000170068
Gene_Symbol=HIST1H4F;HIST1H4J;HIST1H4A;HIST1H4C;HIST1H4E;HIST1H4L;HIST1H4K;HIST1H4I;HIST2H4B;HIST4H4;HIST1H4D;HIST1H4B;H	IPI00453473	11350	10	8	-2	-0.000176211
Gene_Symbol=HSPA4 Heat shock 70 kDa protein 4	IPI00002966	94329	52	35	-17	-0.00018022
Gene_Symbol=- cDNA FLJ52237, highly similar to Creatine kinase B-type	IPI00908811	38681	7		-7	-0.000180967
Gene_Symbol=RPLP0 60S acidic ribosomal protein P0	IPI00556485	27421	5		-5	-0.000182342
Gene_Symbol=HIST1H1E Histone H1.4	IPI00217467	21848	11	7	-4	-0.000183083
Gene_Symbol=PSMB6 20 kDa protein	IPI00789119	20344	4		-4	-0.000196618
Gene_Symbol=PSMC3 26S protease regulatory subunit 6A	IPI00018398	49194	10		-10	-0.000203277
Gene_Symbol=PPIA Peptidyl-prolyl cis-trans isomerase	IPI00877002	24360	7	2	-5	-0.000205255
Gene_Symbol=SF3A3 Splicing factor 3A subunit 3	IPI00029764	52417	57	46	-11	-0.000209856
Gene_Symbol=HIST2H2AA4;HIST2H2AA3 Histone H2A type 2-A	IPI00216457	14079	3		-3	-0.000213083
sp|K1C9_HUMAN|	sp|K1C9_HUMAN|	62123	22	8	-14	-0.000225359
Gene_Symbol=SNRPD3 cDNA FLJ51872, highly similar to Small nuclear ribonucleoprotein Sm D3	IPI00878876	13275	3		-3	-0.000225989
Gene_Symbol=hCG_2033311 hypothetical protein LOC644928	IPI00479694	12960	3		-3	-0.000231481
Gene_Symbol=SF3A2 SF3A2 protein (Fragment)	IPI00017341	51465	46	34	-12	-0.000233168
Gene_Symbol=- cDNA FLJ55002, highly similar to Alpha-centractin	IPI00908883	38261	16	7	-9	-0.000235226
Gene_Symbol=- 21 kDa protein	IPI00877807	20504	17	12	-5	-0.000243855
sp|K1C15_SHEEP|	sp|K1C15_SHEEP|	51261	15	2	-13	-0.000253604
Gene_Symbol=- C7 protein	IPI00642632	11229	3		-3	-0.000267165
Gene_Symbol=IGKC IGKC protein	IPI00472961	25632	7		-7	-0.000273096
Gene_Symbol=KRT5 Keratin, type II cytoskeletal 5	IPI00009867	57831	22	5	-17	-0.00029396
Gene_Symbol=SF3A1 Splicing factor 3 subunit 1	IPI00017451	88887	118	91	-27	-0.000303756
Gene_Symbol=TAF15 Isoform Long of TATA-binding protein-associated factor 2N	IPI00294426	61825	20		-20	-0.000323494
Gene_Symbol=DARS Aspartyl-tRNA synthetase, cytoplasmic	IPI00216951	57129	22	3	-19	-0.000332581
Gene_Symbol=STMN1 Stathmin 1/oncoprotein 18	IPI00643115	13475	5		-5	-0.000371058
Gene_Symbol=ENO1 Isoform alpha-enolase of Alpha-enolase	IPI00465248	47156	19		-19	-0.000402918
Gene_Symbol=ABI1 Isoform 5 of Abl interactor 1	IPI00431030	51831	43	21	-22	-0.000424456
Gene_Symbol=ACTN1 actinin, alpha 1 isoform a	IPI00759776	103058	151	107	-44	-0.000426944
Gene_Symbol=BASP1 Brain acid soluble protein 1	IPI00299024	22678	17	6	-11	-0.000485052
Gene_Symbol=SET Isoform 1 of Protein SET	IPI00072377	33476	316	299	-17	-0.000507827
Gene_Symbol=LGALS7;LGALS7B Galectin-7	IPI00219221	15059	8		-8	-0.000531244
Gene_Symbol=ATXN2L Isoform 1 of Ataxin-2-like protein	IPI00456359	113383	271	209	-62	-0.000546819
Gene_Symbol=DLST Dihydrolipoyllysine-residue succinyltransferase component of 2-oxoglutarate dehydrogenase complex, mito	IPI00420108	48717	33	6	-27	-0.000554221
Gene_Symbol=- cDNA FLJ50661, highly similar to Dihydrolipoyl dehydrogenase, mitochondrial	IPI00909143	49270	32	3	-29	-0.000588593
Gene_Symbol=MCCC2 Isoform 1 of Methylcrotonoyl-CoA carboxylase beta chain, mitochondrial	IPI00784044	61323	79	32	-47	-0.000766433
Gene_Symbol=ATP5B ATP synthase subunit beta, mitochondrial	IPI00303476	56551	86	30	-56	-0.000990257
sp|K1C10_HUMAN|	sp|K1C10_HUMAN|	59510	70	8	-62	-0.00104184
Gene_Symbol=DBT Lipoamide acyltransferase component of branched-chain alpha-keto acid dehydrogenase complex, mitochondri	IPI00003944	53476	158	91	-67	-0.0012529
Gene_Symbol=ACACA 265 kDa protein	IPI00793409	265577	1816	1483	-333	-0.00125387
Gene_Symbol=DDX6 Probable ATP-dependent RNA helicase DDX6	IPI00030320	54410	119	50	-69	-0.00126815
sp|K2C1_HUMAN|	sp|K2C1_HUMAN|	65881	122	32	-90	-0.0013661
Gene_Symbol=PCCA propionyl-Coenzyme A carboxylase, alpha polypeptide isoform a precursor	IPI00744115	80052	519	195	-324	-0.00404737
Gene_Symbol=PCCB Propionyl-CoA carboxylase beta chain, mitochondrial	IPI00007247	58204	381	70	-311	-0.00534328
sp|TRYP_PIG|	sp|TRYP_PIG|	24395	826	651	-175	-0.0071736
